# Supplementary material for: Exonuclease-enhanced prime editors
Source: Nat Methods. 2024 Feb 1;21(3):455–64. doi: 10.1038/s41592-023-02162-w (PMC10927552; doi:10.1038/s41592-023-02162-w)
Supplement: Supplementary file 4 — Statistics. [file 41592_2023_2162_MOESM4_ESM.xlsx]

## Sheet: Fig. 1b
HDR								HDR/mutEJ
ANOVA summary								ANOVA summary
F	848.4							F	11629
P value	<0,0001							P value	<0,0001
P value summary	****							P value summary	****
Significant diff. among means (P < 0.05)?	Yes							Significant diff. among means (P < 0.05)?	Yes
R squared	0.9971							R squared	0.9998
Brown-Forsythe test								Brown-Forsythe test
F (DFn, DFd)	0,8235 (4, 10)							F (DFn, DFd)	0,3649 (4, 10)
P value	0.5392							P value	0.8282
P value summary	ns							P value summary	ns
Are SDs significantly different (P < 0.05)?	No							Are SDs significantly different (P < 0.05)?	No
Bartlett's test								Bartlett's test
Bartlett's statistic (corrected)								Bartlett's statistic (corrected)
P value								P value
P value summary								P value summary
Are SDs significantly different (P < 0.05)?								Are SDs significantly different (P < 0.05)?
ANOVA table	SS	DF	MS	F (DFn, DFd)	P value			ANOVA table	SS	DF	MS	F (DFn, DFd)	P value
Treatment (between columns)	269.2	4	67.31	F (4, 10) = 848,4	P<0,0001			Treatment (between columns)	2.757	4	0.6893	F (4, 10) = 11629	P<0,0001
Residual (within columns)	0.7933	10	0.07933					Residual (within columns)	0.0005927	10	5.927e-05
Total	270	14						Total	2.758	14
Data summary								Data summary
Number of treatments (columns)	5							Number of treatments (columns)	5
Number of values (total)	15							Number of values (total)	15
Number of families	1							Number of families	1
Number of comparisons per family	10							Number of comparisons per family	10
Alpha	0.05							Alpha	0.05
Bonferroni's multiple comparisons test	Mean Diff,	95,00% CI of diff,	Below threshold?	Summary	Adjusted P Value			Bonferroni's multiple comparisons test	Mean Diff,	95,00% CI of diff,	Below threshold?	Summary	Adjusted P Value
DMSO vs. NU-7441 1 µM	-7.481	-8,304 to -6,657	Yes	****	<0,0001	C-F		DMSO vs. NU-7441 1 µM	-0.4492	-0,4717 to -0,4266	Yes	****	<0,0001	C-F
DMSO vs. KU-0060548 0.25 µM	-9.785	-10,61 to -8,962	Yes	****	<0,0001	C-G		DMSO vs. KU-0060548 0.25 µM	-1.112	-1,135 to -1,090	Yes	****	<0,0001	C-G
DMSO vs. L755507 5 µM	-0.1048	-0,9285 to 0,7188	No	ns	>0,9999	C-J		DMSO vs. L755507 5 µM	-0.02841	-0,05093 to -0,005902	Yes	*	0.0111	C-J
DMSO vs. SCR7 pyrazine 1 µM	-0.2417	-1,065 to 0,5820	No	ns	>0,9999	C-K		DMSO vs. SCR7 pyrazine 1 µM	-0.02453	-0,04704 to -0,002015	Yes	*	0.0295	C-K
NU-7441 1 µM vs. KU-0060548 0.25 µM	-2.305	-3,129 to -1,481	Yes	****	<0,0001	F-G		NU-7441 1 µM vs. KU-0060548 0.25 µM	-0.6631	-0,6856 to -0,6406	Yes	****	<0,0001	F-G
NU-7441 1 µM vs. L755507 5 µM	7.376	6,552 to 8,199	Yes	****	<0,0001	F-J		NU-7441 1 µM vs. L755507 5 µM	0.4207	0,3982 to 0,4432	Yes	****	<0,0001	F-J
NU-7441 1 µM vs. SCR7 pyrazine 1 µM	7.239	6,415 to 8,062	Yes	****	<0,0001	F-K		NU-7441 1 µM vs. SCR7 pyrazine 1 µM	0.4246	0,4021 to 0,4471	Yes	****	<0,0001	F-K
KU-0060548 0.25 µM vs. L755507 5 µM	9.681	8,857 to 10,50	Yes	****	<0,0001	G-J		KU-0060548 0.25 µM vs. L755507 5 µM	1.084	1,061 to 1,106	Yes	****	<0,0001	G-J
KU-0060548 0.25 µM vs. SCR7 pyrazine 1 µM	9.544	8,720 to 10,37	Yes	****	<0,0001	G-K		KU-0060548 0.25 µM vs. SCR7 pyrazine 1 µM	1.088	1,065 to 1,110	Yes	****	<0,0001	G-K
L755507 5 µM vs. SCR7 pyrazine 1 µM	-0.1369	-0,9605 to 0,6868	No	ns	>0,9999	J-K		L755507 5 µM vs. SCR7 pyrazine 1 µM	0.003886	-0,01863 to 0,02640	No	ns	>0,9999	J-K
Test details	Mean 1	Mean 2	Mean Diff,	SE of diff,	n1	n2	t	Test details	Mean 1	Mean 2	Mean Diff,	SE of diff,	n1	n2	t	DF
DMSO vs. NU-7441 1 µM	3.354	10.83	-7.481	0.23	3	3	32.53	DMSO vs. NU-7441 1 µM	0.1512	0.6004	-0.4492	0.006286	3	3	71.45	10
DMSO vs. KU-0060548 0.25 µM	3.354	13.14	-9.785	0.23	3	3	42.55	DMSO vs. KU-0060548 0.25 µM	0.1512	1.263	-1.112	0.006286	3	3	176.9	10
DMSO vs. L755507 5 µM	3.354	3.458	-0.1048	0.23	3	3	0.4558	DMSO vs. L755507 5 µM	0.1512	0.1797	-0.02841	0.006286	3	3	4.52	10
DMSO vs. SCR7 pyrazine 1 µM	3.354	3.595	-0.2417	0.23	3	3	1.051	DMSO vs. SCR7 pyrazine 1 µM	0.1512	0.1758	-0.02453	0.006286	3	3	3.902	10
NU-7441 1 µM vs. KU-0060548 0.25 µM	10.83	13.14	-2.305	0.23	3	3	10.02	NU-7441 1 µM vs. KU-0060548 0.25 µM	0.6004	1.263	-0.6631	0.006286	3	3	105.5	10
NU-7441 1 µM vs. L755507 5 µM	10.83	3.458	7.376	0.23	3	3	32.07	NU-7441 1 µM vs. L755507 5 µM	0.6004	0.1797	0.4207	0.006286	3	3	66.93	10
NU-7441 1 µM vs. SCR7 pyrazine 1 µM	10.83	3.595	7.239	0.23	3	3	31.48	NU-7441 1 µM vs. SCR7 pyrazine 1 µM	0.6004	0.1758	0.4246	0.006286	3	3	67.55	10
KU-0060548 0.25 µM vs. L755507 5 µM	13.14	3.458	9.681	0.23	3	3	42.09	KU-0060548 0.25 µM vs. L755507 5 µM	1.263	0.1797	1.084	0.006286	3	3	172.4	10
KU-0060548 0.25 µM vs. SCR7 pyrazine 1 µM	13.14	3.595	9.544	0.23	3	3	41.5	KU-0060548 0.25 µM vs. SCR7 pyrazine 1 µM	1.263	0.1758	1.088	0.006286	3	3	173	10
L755507 5 µM vs. SCR7 pyrazine 1 µM	3.458	3.595	-0.1369	0.23	3	3	0.5951	L755507 5 µM vs. SCR7 pyrazine 1 µM	0.1797	0.1758	0.003886	0.006286	3	3	0.6183	10

## Sheet: Fig. 3b
ANOVA summary
F	26.57
P value	<0,0001
P value summary	****
Significant diff. among means (P < 0.05)?	Yes
R squared	0.9172
Brown-Forsythe test
F (DFn, DFd)	0,7229 (5, 12)
P value	0.6191
P value summary	ns
Are SDs significantly different (P < 0.05)?	No
Bartlett's test
Bartlett's statistic (corrected)
P value
P value summary
Are SDs significantly different (P < 0.05)?
ANOVA table	SS	DF	MS	F (DFn, DFd)	P value
Treatment (between columns)	81.13	5	16.23	F (5, 12) = 26,57	P<0,0001
Residual (within columns)	7.328	12	0.6106
Total	88.46	17
Data summary
Number of treatments (columns)	6
Number of values (total)	18
Number of families	1
Number of comparisons per family	15
Alpha	0.05
Bonferroni's multiple comparisons test	Mean Diff,	95,00% CI of diff,	Below threshold?	Summary	Adjusted P Value
s2 vs. s3	-2.137	-4,465 to 0,1911	No	ns	0.0868	B-C
s2 vs. s4	-2.824	-5,152 to -0,4954	Yes	*	0.0124	B-D
s2 vs. s5	0.3616	-1,967 to 2,690	No	ns	>0,9999	B-E
s2 vs. s6	-6.008	-8,336 to -3,680	Yes	****	<0,0001	B-F
s2 vs. s10	-1.156	-3,484 to 1,172	No	ns	>0,9999	B-J
s3 vs. s4	-0.6865	-3,015 to 1,642	No	ns	>0,9999	C-D
s3 vs. s5	2.499	0,1705 to 4,827	Yes	*	0.0307	C-E
s3 vs. s6	-3.871	-6,199 to -1,543	Yes	***	0.0008	C-F
s3 vs. s10	0.981	-1,347 to 3,309	No	ns	>0,9999	C-J
s4 vs. s5	3.185	0,8570 to 5,513	Yes	**	0.0047	D-E
s4 vs. s6	-3.185	-5,513 to -0,8566	Yes	**	0.0047	D-F
s4 vs. s10	1.667	-0,6606 to 3,996	No	ns	0.3398	D-J
s5 vs. s6	-6.37	-8,698 to -4,042	Yes	****	<0,0001	E-F
s5 vs. s10	-1.518	-3,846 to 0,8105	No	ns	0.5228	E-J
s6 vs. s10	4.852	2,524 to 7,180	Yes	****	<0,0001	F-J
Test details	Mean 1	Mean 2	Mean Diff,	SE of diff,	n1	n2	t	DF
s2 vs. s3	2.465	4.602	-2.137	0.638	3	3	3.349	12
s2 vs. s4	2.465	5.289	-2.824	0.638	3	3	4.425	12
s2 vs. s5	2.465	2.104	0.3616	0.638	3	3	0.5667	12
s2 vs. s6	2.465	8.474	-6.008	0.638	3	3	9.417	12
s2 vs. s10	2.465	3.621	-1.156	0.638	3	3	1.812	12
s3 vs. s4	4.602	5.289	-0.6865	0.638	3	3	1.076	12
s3 vs. s5	4.602	2.104	2.499	0.638	3	3	3.916	12
s3 vs. s6	4.602	8.474	-3.871	0.638	3	3	6.067	12
s3 vs. s10	4.602	3.621	0.981	0.638	3	3	1.538	12
s4 vs. s5	5.289	2.104	3.185	0.638	3	3	4.992	12
s4 vs. s6	5.289	8.474	-3.185	0.638	3	3	4.991	12
s4 vs. s10	5.289	3.621	1.667	0.638	3	3	2.613	12
s5 vs. s6	2.104	8.474	-6.37	0.638	3	3	9.983	12
s5 vs. s10	2.104	3.621	-1.518	0.638	3	3	2.379	12
s6 vs. s10	8.474	3.621	4.852	0.638	3	3	7.605	12

## Sheet: Fig. 3d
ANOVA summary
F	84.31
P value	<0,0001
P value summary	****
Significant diff. among means (P < 0.05)?	Yes
R squared	0.9693
Brown-Forsythe test
F (DFn, DFd)	3,229 (3, 8)
P value	0.0821
P value summary	ns
Are SDs significantly different (P < 0.05)?	No
Bartlett's test
Bartlett's statistic (corrected)
P value
P value summary
Are SDs significantly different (P < 0.05)?
ANOVA table	SS	DF	MS	F (DFn, DFd)	P value
Treatment (between columns)	39.59	3	13.2	F (3, 8) = 84,31	P<0,0001
Residual (within columns)	1.252	8	0.1565
Total	40.84	11
Data summary
Number of treatments (columns)	4
Number of values (total)	12
Number of families	1
Number of comparisons per family	3
Alpha	0.05
Bonferroni's multiple comparisons test	Mean Diff,	95,00% CI of diff,	Below threshold?	Summary	Adjusted P Value	B-?
s2 vs. s4	-4.112	-5,086 to -3,137	Yes	****	<0,0001	D	s4
s2 vs. s6	-0.01219	-0,9864 to 0,9620	No	ns	>0,9999	F	s6
s2 vs. s8	0.2416	-0,7326 to 1,216	No	ns	>0,9999	H	s8
Test details	Mean 1	Mean 2	Mean Diff,	SE of diff,	n1	n2	t	DF
s2 vs. s4	0.5362	4.648	-4.112	0.323	3	3	12.73	8
s2 vs. s6	0.5362	0.5484	-0.01219	0.323	3	3	0.03773	8
s2 vs. s8	0.5362	0.2947	0.2416	0.323	3	3	0.7478	8

## Sheet: Fig4c
Efficacy								Precision
> efficacy_aov <- aov(`Value...` ~ Locus * Strategy * RT_Fusion_Term, data = df_efficacy)								> precision_aov <- aov(`Value...` ~ Locus * Strategy * RT_Fusion_Term, data = df_precision)
Df Sum Sq Mean Sq F value Pr(>F)								Df Sum Sq Mean Sq F value Pr(>F)
Locus 4 2155.2 538.8 265.677 < 2e-16 ***								Locus 4 2557.1 639.3 142.578 < 2e-16 ***
Strategy 1 3120.3 3120.3 1538.637 < 2e-16 ***								Strategy 1 40.2 40.2 8.976 0.00468 **
RT_Fusion_Term 1 29.5 29.5 14.545 0.000464 ***								RT_Fusion_Term 1 0.4 0.4 0.089 0.76668
Locus:Strategy 4 1569.4 392.3 193.464 < 2e-16 ***								Locus:Strategy 4 426.1 106.5 23.761 4.07e-10 ***
Locus:RT_Fusion_Term 4 62.7 15.7 7.728 0.000103 ***								Locus:RT_Fusion_Term 4 158.8 39.7 8.853 3.23e-05 ***
Strategy:RT_Fusion_Term 1 0.9 0.9 0.434 0.513633								Strategy:RT_Fusion_Term 1 2.1 2.1 0.468 0.49787
Locus:Strategy:RT_Fusion_Term 4 74.5 18.6 9.188 2.31e-05 ***								Locus:Strategy:RT_Fusion_Term 4 47.3 11.8 2.637 0.04793 *
Residuals 40 81.1 2.0								Residuals 40 179.3 4.5
---								---
Signif. codes: 0 ‘***’ 0.001 ‘**’ 0.01 ‘*’ 0.05 ‘.’ 0.1 ‘ ’ 1								Signif. codes: 0 ‘***’ 0.001 ‘**’ 0.01 ‘*’ 0.05 ‘.’ 0.1 ‘ ’ 1
Factor Percentage_Variation								Factor Percentage_Variation
1 Locus 30.38183052								1 Locus 74.95753178
2 Strategy 43.98820667								2 Strategy 1.17974780
3 RT_Fusion_Term 0.41584125								3 RT_Fusion_Term 0.01173035
4 Locus:Strategy 22.12376387								4 Locus:Strategy 12.49157254
5 Locus:RT_Fusion_Term 0.88370240								5 Locus:RT_Fusion_Term 4.65402460
6 Strategy:RT_Fusion_Term 0.01241799								6 Strategy:RT_Fusion_Term 0.06150417
7 Locus:Strategy:RT_Fusion_Term 1.05067469								7 Locus:Strategy:RT_Fusion_Term 1.38660603
8 Residuals 1.14356261								8 Residuals 5.25728273
> emmeans(efficacy_aov, pairwise ~ Strategy | Locus | RT_Fusion_Term, adjust="bonferroni")								> emmeans(precision_aov, pairwise ~ Strategy | Locus | RT_Fusion_Term, adjust="bonferroni")
$emmeans								$emmeans
Locus = DNMT1, RT_Fusion_Term = C:								Locus = DNMT1, RT_Fusion_Term = C:
Strategy emmean SE df lower.CL upper.CL								Strategy emmean SE df lower.CL upper.CL
Exo-PE 39.90 0.822 40 38.24 41.6								Exo-PE 91.9 1.22 40 89.5 94.4
PE2 12.08 0.822 40 10.41 13.7								PE2 82.6 1.22 40 80.1 85.1
Locus = HEK3, RT_Fusion_Term = C:								Locus = HEK3, RT_Fusion_Term = C:
Strategy emmean SE df lower.CL upper.CL								Strategy emmean SE df lower.CL upper.CL
Exo-PE 46.42 0.822 40 44.76 48.1								Exo-PE 93.0 1.22 40 90.5 95.5
PE2 31.84 0.822 40 30.18 33.5								PE2 88.0 1.22 40 85.6 90.5
Locus = RNF2, RT_Fusion_Term = C:								Locus = RNF2, RT_Fusion_Term = C:
Strategy emmean SE df lower.CL upper.CL								Strategy emmean SE df lower.CL upper.CL
Exo-PE 18.30 0.822 40 16.64 20.0								Exo-PE 92.6 1.22 40 90.2 95.1
PE2 18.79 0.822 40 17.13 20.5								PE2 94.3 1.22 40 91.9 96.8
Locus = RUNX1, RT_Fusion_Term = C:								Locus = RUNX1, RT_Fusion_Term = C:
Strategy emmean SE df lower.CL upper.CL								Strategy emmean SE df lower.CL upper.CL
Exo-PE 36.15 0.822 40 34.48 37.8								Exo-PE 74.7 1.22 40 72.2 77.1
PE2 9.74 0.822 40 8.07 11.4								PE2 82.6 1.22 40 80.2 85.1
Locus = VEGFA, RT_Fusion_Term = C:								Locus = VEGFA, RT_Fusion_Term = C:
Strategy emmean SE df lower.CL upper.CL								Strategy emmean SE df lower.CL upper.CL
Exo-PE 27.97 0.822 40 26.30 29.6								Exo-PE 91.2 1.22 40 88.7 93.7
PE2 25.38 0.822 40 23.72 27.0								PE2 89.5 1.22 40 87.1 92.0
Locus = DNMT1, RT_Fusion_Term = N:								Locus = DNMT1, RT_Fusion_Term = N:
Strategy emmean SE df lower.CL upper.CL								Strategy emmean SE df lower.CL upper.CL
Exo-PE 39.81 0.822 40 38.15 41.5								Exo-PE 90.6 1.22 40 88.2 93.1
PE2 13.21 0.822 40 11.55 14.9								PE2 78.5 1.22 40 76.1 81.0
Locus = HEK3, RT_Fusion_Term = N:								Locus = HEK3, RT_Fusion_Term = N:
Strategy emmean SE df lower.CL upper.CL								Strategy emmean SE df lower.CL upper.CL
Exo-PE 40.18 0.822 40 38.51 41.8								Exo-PE 93.0 1.22 40 90.5 95.4
PE2 28.42 0.822 40 26.76 30.1								PE2 93.8 1.22 40 91.3 96.3
Locus = RNF2, RT_Fusion_Term = N:								Locus = RNF2, RT_Fusion_Term = N:
Strategy emmean SE df lower.CL upper.CL								Strategy emmean SE df lower.CL upper.CL
Exo-PE 19.96 0.822 40 18.30 21.6								Exo-PE 94.6 1.22 40 92.1 97.1
PE2 18.85 0.822 40 17.18 20.5								PE2 94.1 1.22 40 91.6 96.5
Locus = RUNX1, RT_Fusion_Term = N:								Locus = RUNX1, RT_Fusion_Term = N:
Strategy emmean SE df lower.CL upper.CL								Strategy emmean SE df lower.CL upper.CL
Exo-PE 32.56 0.822 40 30.90 34.2								Exo-PE 71.8 1.22 40 69.3 74.2
PE2 9.91 0.822 40 8.25 11.6								PE2 75.3 1.22 40 72.8 77.7
Locus = VEGFA, RT_Fusion_Term = N:								Locus = VEGFA, RT_Fusion_Term = N:
Strategy emmean SE df lower.CL upper.CL								Strategy emmean SE df lower.CL upper.CL
Exo-PE 30.43 0.822 40 28.76 32.1								Exo-PE 94.5 1.22 40 92.0 97.0
PE2 19.22 0.822 40 17.56 20.9								PE2 92.8 1.22 40 90.3 95.2
Confidence level used: 0.95								Confidence level used: 0.95
$contrasts								$contrasts
Locus = DNMT1, RT_Fusion_Term = C:								Locus = DNMT1, RT_Fusion_Term = C:
contrast estimate SE df t.ratio p.value								contrast estimate SE df t.ratio p.value
(Exo-PE) - PE2 27.823 1.16 40 23.929 <.0001								(Exo-PE) - PE2 9.363 1.73 40 5.416 <.0001
Locus = HEK3, RT_Fusion_Term = C:								Locus = HEK3, RT_Fusion_Term = C:
contrast estimate SE df t.ratio p.value								contrast estimate SE df t.ratio p.value
(Exo-PE) - PE2 14.580 1.16 40 12.539 <.0001								(Exo-PE) - PE2 4.953 1.73 40 2.865 0.0066
Locus = RNF2, RT_Fusion_Term = C:								Locus = RNF2, RT_Fusion_Term = C:
contrast estimate SE df t.ratio p.value								contrast estimate SE df t.ratio p.value
(Exo-PE) - PE2 -0.493 1.16 40 -0.424 0.6736								(Exo-PE) - PE2 -1.677 1.73 40 -0.970 0.3380
Locus = RUNX1, RT_Fusion_Term = C:								Locus = RUNX1, RT_Fusion_Term = C:
contrast estimate SE df t.ratio p.value								contrast estimate SE df t.ratio p.value
(Exo-PE) - PE2 26.410 1.16 40 22.713 <.0001								(Exo-PE) - PE2 -7.977 1.73 40 -4.614 <.0001
Locus = VEGFA, RT_Fusion_Term = C:								Locus = VEGFA, RT_Fusion_Term = C:
contrast estimate SE df t.ratio p.value								contrast estimate SE df t.ratio p.value
(Exo-PE) - PE2 2.583 1.16 40 2.222 0.0320								(Exo-PE) - PE2 1.657 1.73 40 0.958 0.3437
Locus = DNMT1, RT_Fusion_Term = N:								Locus = DNMT1, RT_Fusion_Term = N:
contrast estimate SE df t.ratio p.value								contrast estimate SE df t.ratio p.value
(Exo-PE) - PE2 26.600 1.16 40 22.877 <.0001								(Exo-PE) - PE2 12.087 1.73 40 6.991 <.0001
Locus = HEK3, RT_Fusion_Term = N:								Locus = HEK3, RT_Fusion_Term = N:
contrast estimate SE df t.ratio p.value								contrast estimate SE df t.ratio p.value
(Exo-PE) - PE2 11.757 1.16 40 10.111 <.0001								(Exo-PE) - PE2 -0.833 1.73 40 -0.482 0.6324
Locus = RNF2, RT_Fusion_Term = N:								Locus = RNF2, RT_Fusion_Term = N:
contrast estimate SE df t.ratio p.value								contrast estimate SE df t.ratio p.value
(Exo-PE) - PE2 1.113 1.16 40 0.957 0.3441								(Exo-PE) - PE2 0.547 1.73 40 0.316 0.7535
Locus = RUNX1, RT_Fusion_Term = N:								Locus = RUNX1, RT_Fusion_Term = N:
contrast estimate SE df t.ratio p.value								contrast estimate SE df t.ratio p.value
(Exo-PE) - PE2 22.650 1.16 40 19.480 <.0001								(Exo-PE) - PE2 -3.503 1.73 40 -2.026 0.0494
Locus = VEGFA, RT_Fusion_Term = N:								Locus = VEGFA, RT_Fusion_Term = N:
contrast estimate SE df t.ratio p.value								contrast estimate SE df t.ratio p.value
(Exo-PE) - PE2 11.207 1.16 40 9.638 <.0001								(Exo-PE) - PE2 1.763 1.73 40 1.020 0.3139
> emmeans(efficacy_aov, pairwise ~ Strategy | Locus, adjust="bonferroni")								> emmeans(precision_aov, pairwise ~ Strategy | Locus, adjust="bonferroni")
NOTE: Results may be misleading due to involvement in interactions								NOTE: Results may be misleading due to involvement in interactions
$emmeans								$emmeans
Locus = DNMT1:								Locus = DNMT1:
Strategy emmean SE df lower.CL upper.CL								Strategy emmean SE df lower.CL upper.CL
Exo-PE 39.86 0.581 40 38.68 41.0								Exo-PE 91.3 0.864 40 89.5 93.0
PE2 12.64 0.581 40 11.47 13.8								PE2 80.6 0.864 40 78.8 82.3
Locus = HEK3:								Locus = HEK3:
Strategy emmean SE df lower.CL upper.CL								Strategy emmean SE df lower.CL upper.CL
Exo-PE 43.30 0.581 40 42.12 44.5								Exo-PE 93.0 0.864 40 91.2 94.7
PE2 30.13 0.581 40 28.96 31.3								PE2 90.9 0.864 40 89.2 92.7
Locus = RNF2:								Locus = RNF2:
Strategy emmean SE df lower.CL upper.CL								Strategy emmean SE df lower.CL upper.CL
Exo-PE 19.13 0.581 40 17.95 20.3								Exo-PE 93.6 0.864 40 91.9 95.4
PE2 18.82 0.581 40 17.64 20.0								PE2 94.2 0.864 40 92.4 95.9
Locus = RUNX1:								Locus = RUNX1:
Strategy emmean SE df lower.CL upper.CL								Strategy emmean SE df lower.CL upper.CL
Exo-PE 34.35 0.581 40 33.18 35.5								Exo-PE 73.2 0.864 40 71.5 75.0
PE2 9.82 0.581 40 8.65 11.0								PE2 78.9 0.864 40 77.2 80.7
Locus = VEGFA:								Locus = VEGFA:
Strategy emmean SE df lower.CL upper.CL								Strategy emmean SE df lower.CL upper.CL
Exo-PE 29.20 0.581 40 28.02 30.4								Exo-PE 92.9 0.864 40 91.1 94.6
PE2 22.30 0.581 40 21.13 23.5								PE2 91.1 0.864 40 89.4 92.9
Results are averaged over the levels of: RT_Fusion_Term								Results are averaged over the levels of: RT_Fusion_Term
Confidence level used: 0.95								Confidence level used: 0.95
$contrasts								$contrasts
Locus = DNMT1:								Locus = DNMT1:
contrast estimate SE df t.ratio p.value								contrast estimate SE df t.ratio p.value
(Exo-PE) - PE2 27.21 0.822 40 33.097 <.0001								(Exo-PE) - PE2 10.725 1.22 40 8.773 <.0001
Locus = HEK3:								Locus = HEK3:
contrast estimate SE df t.ratio p.value								contrast estimate SE df t.ratio p.value
(Exo-PE) - PE2 13.17 0.822 40 16.016 <.0001								(Exo-PE) - PE2 2.060 1.22 40 1.685 0.0998
Locus = RNF2:								Locus = RNF2:
contrast estimate SE df t.ratio p.value								contrast estimate SE df t.ratio p.value
(Exo-PE) - PE2 0.31 0.822 40 0.377 0.7081								(Exo-PE) - PE2 -0.565 1.22 40 -0.462 0.6465
Locus = RUNX1:								Locus = RUNX1:
contrast estimate SE df t.ratio p.value								contrast estimate SE df t.ratio p.value
(Exo-PE) - PE2 24.53 0.822 40 29.835 <.0001								(Exo-PE) - PE2 -5.740 1.22 40 -4.695 <.0001
Locus = VEGFA:								Locus = VEGFA:
contrast estimate SE df t.ratio p.value								contrast estimate SE df t.ratio p.value
(Exo-PE) - PE2 6.89 0.822 40 8.386 <.0001								(Exo-PE) - PE2 1.710 1.22 40 1.399 0.1696
Results are averaged over the levels of: RT_Fusion_Term								Results are averaged over the levels of: RT_Fusion_Term
> emmeans(aov_adj_eff, pairwise ~ Strategy, adjust = "bonferroni")								> emmeans(aov_adj_pre, pairwise ~ Strategy, adjust = "bonferroni")
NOTE: Results may be misleading due to involvement in interactions								NOTE: Results may be misleading due to involvement in interactions
$emmeans								$emmeans
Strategy emmean SE df lower.CL upper.CL								Strategy emmean SE df lower.CL upper.CL
Exo-PE 33.2 0.26 40 32.6 33.7								Exo-PE 88.8 0.387 40 88.0 89.6
PE2 18.7 0.26 40 18.2 19.3								PE2 87.2 0.387 40 86.4 87.9
Results are averaged over the levels of: Locus, RT_Fusion_Term								Results are averaged over the levels of: Locus, RT_Fusion_Term
Confidence level used: 0.95								Confidence level used: 0.95
$contrasts								$contrasts
contrast estimate SE df t.ratio p.value								contrast estimate SE df t.ratio p.value
(Exo-PE) - PE2 14.4 0.368 40 39.225 <.0001								(Exo-PE) - PE2 1.64 0.547 40 2.996 0.0047
Results are averaged over the levels of: Locus, RT_Fusion_Term								Results are averaged over the levels of: Locus, RT_Fusion_Term

## Sheet: Fig4d
Efficacy								Precision
> efficacy_aov <- aov(`Value...` ~ Locus * Strategy * RT_Fusion_Term, data = df_efficacy)								> precision_aov <- aov(`Value...` ~ Locus * Strategy * RT_Fusion_Term, data = df_precision)
Df Sum Sq Mean Sq F value Pr(>F)								Df Sum Sq Mean Sq F value Pr(>F)
Locus 2 1008.3 504.1 288.548 < 2e-16 ***								Locus 2 323.7 161.8 5.812 0.00874 **
Strategy 1 893.6 893.6 511.470 < 2e-16 ***								Strategy 1 910.8 910.8 32.712 6.82e-06 ***
RT_Fusion_Term 1 21.8 21.8 12.500 0.00169 **								RT_Fusion_Term 1 185.6 185.6 6.665 0.01637 *
Locus:Strategy 2 547.8 273.9 156.780 1.67e-14 ***								Locus:Strategy 2 59.1 29.6 1.061 0.36167
Locus:RT_Fusion_Term 2 116.8 58.4 33.438 1.15e-07 ***								Locus:RT_Fusion_Term 2 13.3 6.7 0.239 0.78888
Strategy:RT_Fusion_Term 1 10.2 10.2 5.837 0.02367 *								Strategy:RT_Fusion_Term 1 24.7 24.7 0.888 0.35539
Locus:Strategy:RT_Fusion_Term 2 49.2 24.6 14.080 9.00e-05 ***								Locus:Strategy:RT_Fusion_Term 2 32.7 16.4 0.588 0.56349
Residuals 24 41.9 1.7								Residuals 24 668.2 27.8
---								---
Signif. codes: 0 ‘***’ 0.001 ‘**’ 0.01 ‘*’ 0.05 ‘.’ 0.1 ‘ ’ 1								Signif. codes: 0 ‘***’ 0.001 ‘**’ 0.01 ‘*’ 0.05 ‘.’ 0.1 ‘ ’ 1
Factor Percentage_Variation								Factor Percentage_Variation
1 Locus 37.4859397								1 Locus 14.5916765
2 Strategy 33.2232021								2 Strategy 41.0610907
3 RT_Fusion_Term 0.8119818								3 RT_Fusion_Term 8.3663151
4 Locus:Strategy 20.3676223								4 Locus:Strategy 2.6645319
5 Locus:RT_Fusion_Term 4.3439505								5 Locus:RT_Fusion_Term 0.6012368
6 Strategy:RT_Fusion_Term 0.3791240								6 Strategy:RT_Fusion_Term 1.1147466
7 Locus:Strategy:RT_Fusion_Term 1.8292297								7 Locus:Strategy:RT_Fusion_Term 1.4749854
8 Residuals 1.5589499								8 Residuals 30.1254170
> emmeans(efficacy_aov, pairwise ~ Strategy | Locus | RT_Fusion_Term, adjust="bonferroni")								> emmeans(precision_aov, pairwise ~ Strategy | Locus | RT_Fusion_Term, adjust="bonferroni")
$emmeans								$emmeans
Locus = DNMT1, RT_Fusion_Term = C:								Locus = DNMT1, RT_Fusion_Term = C:
Strategy emmean SE df lower.CL upper.CL								Strategy emmean SE df lower.CL upper.CL
Exo-PE 21.08 0.763 24 19.502 22.65								Exo-PE 79.6 3.05 24 73.3 85.8
PE2 4.72 0.763 24 3.142 6.29								PE2 67.8 3.05 24 61.5 74.1
Locus = RNF2, RT_Fusion_Term = C:								Locus = RNF2, RT_Fusion_Term = C:
Strategy emmean SE df lower.CL upper.CL								Strategy emmean SE df lower.CL upper.CL
Exo-PE 5.18 0.763 24 3.602 6.75								Exo-PE 86.1 3.05 24 79.8 92.4
PE2 1.81 0.763 24 0.235 3.39								PE2 72.9 3.05 24 66.7 79.2
Locus = VEGFA, RT_Fusion_Term = C:								Locus = VEGFA, RT_Fusion_Term = C:
Strategy emmean SE df lower.CL upper.CL								Strategy emmean SE df lower.CL upper.CL
Exo-PE 20.70 0.763 24 19.125 22.28								Exo-PE 82.2 3.05 24 75.9 88.5
PE2 13.73 0.763 24 12.152 15.30								PE2 71.9 3.05 24 65.6 78.2
Locus = DNMT1, RT_Fusion_Term = N:								Locus = DNMT1, RT_Fusion_Term = N:
Strategy emmean SE df lower.CL upper.CL								Strategy emmean SE df lower.CL upper.CL
Exo-PE 30.92 0.763 24 29.345 32.50								Exo-PE 83.4 3.05 24 77.1 89.7
PE2 6.33 0.763 24 4.758 7.91								PE2 69.9 3.05 24 63.6 76.2
Locus = RNF2, RT_Fusion_Term = N:								Locus = RNF2, RT_Fusion_Term = N:
Strategy emmean SE df lower.CL upper.CL								Strategy emmean SE df lower.CL upper.CL
Exo-PE 5.61 0.763 24 4.038 7.19								Exo-PE 89.8 3.05 24 83.6 96.1
PE2 5.38 0.763 24 3.808 6.96								PE2 81.0 3.05 24 74.7 87.3
Locus = VEGFA, RT_Fusion_Term = N:								Locus = VEGFA, RT_Fusion_Term = N:
Strategy emmean SE df lower.CL upper.CL								Strategy emmean SE df lower.CL upper.CL
Exo-PE 18.29 0.763 24 16.712 19.86								Exo-PE 83.3 3.05 24 77.0 89.6
PE2 10.02 0.763 24 8.442 11.59								PE2 80.4 3.05 24 74.1 86.7
Confidence level used: 0.95								Confidence level used: 0.95
$contrasts								$contrasts
Locus = DNMT1, RT_Fusion_Term = C:								Locus = DNMT1, RT_Fusion_Term = C:
contrast estimate SE df t.ratio p.value								contrast estimate SE df t.ratio p.value
(Exo-PE) - PE2 16.36 1.08 24 15.159 <.0001								(Exo-PE) - PE2 11.73 4.31 24 2.723 0.0119
Locus = RNF2, RT_Fusion_Term = C:								Locus = RNF2, RT_Fusion_Term = C:
contrast estimate SE df t.ratio p.value								contrast estimate SE df t.ratio p.value
(Exo-PE) - PE2 3.37 1.08 24 3.119 0.0047								(Exo-PE) - PE2 13.15 4.31 24 3.053 0.0055
Locus = VEGFA, RT_Fusion_Term = C:								Locus = VEGFA, RT_Fusion_Term = C:
contrast estimate SE df t.ratio p.value								contrast estimate SE df t.ratio p.value
(Exo-PE) - PE2 6.97 1.08 24 6.461 <.0001								(Exo-PE) - PE2 10.27 4.31 24 2.383 0.0254
Locus = DNMT1, RT_Fusion_Term = N:								Locus = DNMT1, RT_Fusion_Term = N:
contrast estimate SE df t.ratio p.value								contrast estimate SE df t.ratio p.value
(Exo-PE) - PE2 24.59 1.08 24 22.781 <.0001								(Exo-PE) - PE2 13.50 4.31 24 3.132 0.0045
Locus = RNF2, RT_Fusion_Term = N:								Locus = RNF2, RT_Fusion_Term = N:
contrast estimate SE df t.ratio p.value								contrast estimate SE df t.ratio p.value
(Exo-PE) - PE2 0.23 1.08 24 0.213 0.8330								(Exo-PE) - PE2 8.87 4.31 24 2.058 0.0506
Locus = VEGFA, RT_Fusion_Term = N:								Locus = VEGFA, RT_Fusion_Term = N:
contrast estimate SE df t.ratio p.value								contrast estimate SE df t.ratio p.value
(Exo-PE) - PE2 8.27 1.08 24 7.663 <.0001								(Exo-PE) - PE2 2.84 4.31 24 0.660 0.5154
> emmeans(efficacy_aov, pairwise ~ Strategy | Locus, adjust="bonferroni")								> emmeans(precision_aov, pairwise ~ Strategy | Locus, adjust="bonferroni")
NOTE: Results may be misleading due to involvement in interactions								NOTE: Results may be misleading due to involvement in interactions
$emmeans								$emmeans
Locus = DNMT1:								Locus = DNMT1:
Strategy emmean SE df lower.CL upper.CL								Strategy emmean SE df lower.CL upper.CL
Exo-PE 26.00 0.54 24 24.88 27.11								Exo-PE 81.5 2.15 24 77.0 85.9
PE2 5.53 0.54 24 4.41 6.64								PE2 68.9 2.15 24 64.4 73.3
Locus = RNF2:								Locus = RNF2:
Strategy emmean SE df lower.CL upper.CL								Strategy emmean SE df lower.CL upper.CL
Exo-PE 5.39 0.54 24 4.28 6.51								Exo-PE 88.0 2.15 24 83.5 92.4
PE2 3.60 0.54 24 2.48 4.71								PE2 77.0 2.15 24 72.5 81.4
Locus = VEGFA:								Locus = VEGFA:
Strategy emmean SE df lower.CL upper.CL								Strategy emmean SE df lower.CL upper.CL
Exo-PE 19.49 0.54 24 18.38 20.61								Exo-PE 82.7 2.15 24 78.3 87.2
PE2 11.87 0.54 24 10.76 12.99								PE2 76.2 2.15 24 71.7 80.6
Results are averaged over the levels of: RT_Fusion_Term								Results are averaged over the levels of: RT_Fusion_Term
Confidence level used: 0.95								Confidence level used: 0.95
$contrasts								$contrasts
Locus = DNMT1:								Locus = DNMT1:
contrast estimate SE df t.ratio p.value								contrast estimate SE df t.ratio p.value
(Exo-PE) - PE2 20.47 0.763 24 26.828 <.0001								(Exo-PE) - PE2 12.61 3.05 24 4.140 0.0004
Locus = RNF2:								Locus = RNF2:
contrast estimate SE df t.ratio p.value								contrast estimate SE df t.ratio p.value
(Exo-PE) - PE2 1.80 0.763 24 2.356 0.0269								(Exo-PE) - PE2 11.01 3.05 24 3.614 0.0014
Locus = VEGFA:								Locus = VEGFA:
contrast estimate SE df t.ratio p.value								contrast estimate SE df t.ratio p.value
(Exo-PE) - PE2 7.62 0.763 24 9.987 <.0001								(Exo-PE) - PE2 6.56 3.05 24 2.152 0.0417
Results are averaged over the levels of: RT_Fusion_Term								Results are averaged over the levels of: RT_Fusion_Term
> emmeans(aov_adj_eff, pairwise ~ Strategy, adjust = "bonferroni")								> emmeans(aov_adj_pre, pairwise ~ Strategy, adjust = "bonferroni")
NOTE: Results may be misleading due to involvement in interactions								NOTE: Results may be misleading due to involvement in interactions
$emmeans								$emmeans
Strategy emmean SE df lower.CL upper.CL								Strategy emmean SE df lower.CL upper.CL
Exo-PE 17 0.312 24 16.32 17.61								Exo-PE 84.1 1.24 24 81.5 86.6
PE2 7 0.312 24 6.35 7.64								PE2 74.0 1.24 24 71.4 76.6
Results are averaged over the levels of: Locus, RT_Fusion_Term								Results are averaged over the levels of: Locus, RT_Fusion_Term
Confidence level used: 0.95								Confidence level used: 0.95
$contrasts								$contrasts
contrast estimate SE df t.ratio p.value								contrast estimate SE df t.ratio p.value
(Exo-PE) - PE2 9.96 0.441 24 22.616 <.0001								(Exo-PE) - PE2 10.1 1.76 24 5.719 <.0001
Results are averaged over the levels of: Locus, RT_Fusion_Term								Results are averaged over the levels of: Locus, RT_Fusion_Term

## Sheet: Fig4e
PE2							Exo-PE
Correlation			Simple linear regression				Correlation			Simple linear regression
Pearson r			Best-fit values				Pearson r			Best-fit values
r	0.6992		Slope	0.597			r	0.9244		Slope	1.016
95% confidence interval	-0,2598 to 0,9638		Y-intercept	-3.735			95% confidence interval	0,4517 to 0,9919		Y-intercept	-12.9
R squared	0.4888		X-intercept	6.256			R squared	0.8545		X-intercept	12.7
			1/slope	1.675						1/slope	0.984
P value							P value
P (two-tailed)	0.1221		Std. Error				P (two-tailed)	0.0084		Std. Error
P value summary	ns		Slope	0.3053			P value summary	**		Slope	0.2097
Significant? (alpha = 0.05)	No		Y-intercept	5.778			Significant? (alpha = 0.05)	Yes		Y-intercept	6.581
Number of XY Pairs	6		95% Confidence Intervals				Number of XY Pairs	6		95% Confidence Intervals
			Slope	-0,2505 to 1,445						Slope	0,4341 to 1,598
			Y-intercept	-19,78 to 12,31						Y-intercept	-31,17 to 5,370
			X-intercept	-infinity to 14,77						X-intercept	-11,93 to 20,22
			Goodness of Fit							Goodness of Fit
			R squared	0.4888						R squared	0.8545
			Sy.x	3.629						Sy.x	4.384
			Is slope significantly non-zero?							Is slope significantly non-zero?
			F	3.825						F	23.49
			DFn, DFd	1, 4						DFn, DFd	1, 4
			P value	0.1221						P value	0.0084
			Deviation from zero?	Not Significant						Deviation from zero?	Significant
			Equation	Y = 0,5970*X - 3,735						Equation	Y = 1,016*X - 12,90
			Data							Data
			Number of X values	6						Number of X values	6
			Maximum number of Y replicates	1						Maximum number of Y replicates	1
			Total number of values	6						Total number of values	6
			Number of missing values	0						Number of missing values	0

## Sheet: Fig5
Efficacy								Precision
> efficacy_aov <- aov(`Value...` ~ Locus * Strategy * RT_Fusion_Term, data = df_efficacy)								> precision_aov <- aov(`Value...` ~ Locus * Strategy * RT_Fusion_Term, data = df_precision)
Df Sum Sq Mean Sq F value Pr(>F)								Df Sum Sq Mean Sq F value Pr(>F)
Locus 4 9870 2467.6 499.140 < 2e-16 ***								Locus 4 4776 1194.0 209.340 < 2e-16 ***
Strategy 3 6502 2167.3 438.402 < 2e-16 ***								Strategy 3 277 92.3 16.179 3.01e-08 ***
RT_Fusion_Term 1 84 84.2 17.035 9.21e-05 ***								RT_Fusion_Term 1 0 0.2 0.027 0.870
Locus:Strategy 12 2961 246.8 49.917 < 2e-16 ***								Locus:Strategy 12 886 73.9 12.951 4.93e-14 ***
Locus:RT_Fusion_Term 4 59 14.8 2.992 0.0237 *								Locus:RT_Fusion_Term 4 161 40.1 7.038 6.97e-05 ***
Strategy:RT_Fusion_Term 3 14 4.5 0.918 0.4363								Strategy:RT_Fusion_Term 3 13 4.4 0.768 0.515
Locus:Strategy:RT_Fusion_Term 12 55 4.6 0.929 0.5232								Locus:Strategy:RT_Fusion_Term 12 77 6.4 1.130 0.349
Residuals 77 381 4.9								Residuals 77 439 5.7
---								---
Signif. codes: 0 ‘***’ 0.001 ‘**’ 0.01 ‘*’ 0.05 ‘.’ 0.1 ‘ ’ 1								Signif. codes: 0 ‘***’ 0.001 ‘**’ 0.01 ‘*’ 0.05 ‘.’ 0.1 ‘ ’ 1
3 observations deleted due to missingness								3 observations deleted due to missingness
Factor Percentage_Variation								Factor Percentage_Variation
1 Locus 49.53415067								1 Locus 72.039812284
2 Strategy 32.62990227								2 Strategy 4.175822325
3 RT_Fusion_Term 0.42263323								3 RT_Fusion_Term 0.002318839
4 Locus:Strategy 14.86119289								4 Locus:Strategy 13.370381485
5 Locus:RT_Fusion_Term 0.29695522								5 Locus:RT_Fusion_Term 2.422081166
6 Strategy:RT_Fusion_Term 0.06832809								6 Strategy:RT_Fusion_Term 0.198302530
7 Locus:Strategy:RT_Fusion_Term 0.27648700								7 Locus:Strategy:RT_Fusion_Term 1.166824123
8 Residuals 1.91035063								8 Residuals 6.624457248
> emmeans(efficacy_aov, pairwise ~ Strategy | Locus | RT_Fusion_Term, adjust="bonferroni")								> emmeans(precision_aov, pairwise ~ Strategy | Locus | RT_Fusion_Term, adjust="bonferroni")
$emmeans								$emmeans
Locus = DNMT1, RT_Fusion_Term = C:								Locus = DNMT1, RT_Fusion_Term = C:
Strategy emmean SE df lower.CL upper.CL								Strategy emmean SE df lower.CL upper.CL
Exo-PE 34.24 1.28 77 31.68 36.8								Exo-PE 90.3 1.38 77 87.5 93.0
Exo-PE4 33.67 1.28 77 31.11 36.2								Exo-PE4 91.2 1.38 77 88.5 93.9
PE2 9.82 1.28 77 7.26 12.4								PE2 84.7 1.38 77 81.9 87.4
PE4 9.89 1.28 77 7.33 12.4								PE4 76.8 1.38 77 74.1 79.6
Locus = HEK3, RT_Fusion_Term = C:								Locus = HEK3, RT_Fusion_Term = C:
Strategy emmean SE df lower.CL upper.CL								Strategy emmean SE df lower.CL upper.CL
Exo-PE 49.69 1.28 77 47.13 52.2								Exo-PE 92.5 1.38 77 89.7 95.2
Exo-PE4 53.09 1.57 77 49.95 56.2								Exo-PE4 93.5 1.69 77 90.2 96.9
PE2 30.21 1.57 77 27.08 33.3								PE2 87.7 1.69 77 84.3 91.1
PE4 37.84 1.28 77 35.29 40.4								PE4 89.6 1.38 77 86.8 92.3
Locus = RNF2, RT_Fusion_Term = C:								Locus = RNF2, RT_Fusion_Term = C:
Strategy emmean SE df lower.CL upper.CL								Strategy emmean SE df lower.CL upper.CL
Exo-PE 14.90 1.28 77 12.34 17.5								Exo-PE 92.0 1.38 77 89.2 94.7
Exo-PE4 16.86 1.28 77 14.31 19.4								Exo-PE4 91.8 1.38 77 89.0 94.5
PE2 16.49 1.28 77 13.93 19.0								PE2 97.4 1.38 77 94.6 100.1
PE4 18.67 1.28 77 16.12 21.2								PE4 95.3 1.38 77 92.6 98.1
Locus = RUNX1, RT_Fusion_Term = C:								Locus = RUNX1, RT_Fusion_Term = C:
Strategy emmean SE df lower.CL upper.CL								Strategy emmean SE df lower.CL upper.CL
Exo-PE 38.20 1.28 77 35.65 40.8								Exo-PE 75.5 1.38 77 72.7 78.2
Exo-PE4 38.53 1.28 77 35.97 41.1								Exo-PE4 78.3 1.38 77 75.5 81.0
PE2 11.49 1.28 77 8.93 14.0								PE2 84.6 1.38 77 81.9 87.4
PE4 14.60 1.28 77 12.04 17.2								PE4 74.8 1.38 77 72.1 77.6
Locus = VEGFA, RT_Fusion_Term = C:								Locus = VEGFA, RT_Fusion_Term = C:
Strategy emmean SE df lower.CL upper.CL								Strategy emmean SE df lower.CL upper.CL
Exo-PE 39.58 1.28 77 37.02 42.1								Exo-PE 92.4 1.38 77 89.6 95.1
Exo-PE4 44.61 1.28 77 42.05 47.2								Exo-PE4 93.7 1.38 77 90.9 96.4
PE2 30.61 1.28 77 28.05 33.2								PE2 85.1 1.38 77 82.4 87.9
PE4 37.32 1.28 77 34.76 39.9								PE4 87.8 1.38 77 85.0 90.5
Locus = DNMT1, RT_Fusion_Term = N:								Locus = DNMT1, RT_Fusion_Term = N:
Strategy emmean SE df lower.CL upper.CL								Strategy emmean SE df lower.CL upper.CL
Exo-PE 31.87 1.28 77 29.32 34.4								Exo-PE 90.7 1.38 77 87.9 93.4
Exo-PE4 32.58 1.28 77 30.02 35.1								Exo-PE4 90.9 1.38 77 88.1 93.6
PE2 10.87 1.28 77 8.32 13.4								PE2 85.6 1.38 77 82.9 88.4
PE4 8.39 1.28 77 5.83 10.9								PE4 81.5 1.38 77 78.8 84.3
Locus = HEK3, RT_Fusion_Term = N:								Locus = HEK3, RT_Fusion_Term = N:
Strategy emmean SE df lower.CL upper.CL								Strategy emmean SE df lower.CL upper.CL
Exo-PE 47.41 1.28 77 44.85 50.0								Exo-PE 91.4 1.38 77 88.7 94.2
Exo-PE4 46.54 1.28 77 43.98 49.1								Exo-PE4 93.4 1.38 77 90.7 96.2
PE2 27.34 1.28 77 24.79 29.9								PE2 92.6 1.38 77 89.9 95.4
PE4 30.14 1.57 77 27.01 33.3								PE4 93.2 1.69 77 89.8 96.6
Locus = RNF2, RT_Fusion_Term = N:								Locus = RNF2, RT_Fusion_Term = N:
Strategy emmean SE df lower.CL upper.CL								Strategy emmean SE df lower.CL upper.CL
Exo-PE 14.55 1.28 77 11.99 17.1								Exo-PE 91.3 1.38 77 88.6 94.1
Exo-PE4 16.12 1.28 77 13.56 18.7								Exo-PE4 91.9 1.38 77 89.1 94.6
PE2 15.90 1.28 77 13.34 18.5								PE2 97.1 1.38 77 94.4 99.8
PE4 17.65 1.28 77 15.09 20.2								PE4 95.5 1.38 77 92.7 98.2
Locus = RUNX1, RT_Fusion_Term = N:								Locus = RUNX1, RT_Fusion_Term = N:
Strategy emmean SE df lower.CL upper.CL								Strategy emmean SE df lower.CL upper.CL
Exo-PE 35.84 1.28 77 33.28 38.4								Exo-PE 73.0 1.38 77 70.2 75.7
Exo-PE4 38.15 1.28 77 35.60 40.7								Exo-PE4 75.7 1.38 77 73.0 78.5
PE2 11.28 1.28 77 8.73 13.8								PE2 76.9 1.38 77 74.1 79.6
PE4 13.90 1.28 77 11.34 16.5								PE4 70.0 1.38 77 67.2 72.7
Locus = VEGFA, RT_Fusion_Term = N:								Locus = VEGFA, RT_Fusion_Term = N:
Strategy emmean SE df lower.CL upper.CL								Strategy emmean SE df lower.CL upper.CL
Exo-PE 41.28 1.28 77 38.73 43.8								Exo-PE 92.4 1.38 77 89.7 95.2
Exo-PE4 43.65 1.28 77 41.09 46.2								Exo-PE4 95.1 1.38 77 92.4 97.9
PE2 27.46 1.28 77 24.90 30.0								PE2 88.2 1.38 77 85.5 91.0
PE4 33.69 1.28 77 31.13 36.2								PE4 89.8 1.38 77 87.0 92.5
Confidence level used: 0.95								Confidence level used: 0.95
$contrasts								$contrasts
Locus = DNMT1, RT_Fusion_Term = C:								Locus = DNMT1, RT_Fusion_Term = C:
contrast estimate SE df t.ratio p.value								contrast estimate SE df t.ratio p.value
(Exo-PE) - (Exo-PE4) 0.570 1.82 77 0.314 1.0000								(Exo-PE) - (Exo-PE4) -0.943 1.95 77 -0.484 1.0000
(Exo-PE) - PE2 24.420 1.82 77 13.451 <.0001								(Exo-PE) - PE2 5.567 1.95 77 2.855 0.0332
(Exo-PE) - PE4 24.350 1.82 77 13.413 <.0001								(Exo-PE) - PE4 13.410 1.95 77 6.877 <.0001
(Exo-PE4) - PE2 23.850 1.82 77 13.137 <.0001								(Exo-PE4) - PE2 6.510 1.95 77 3.338 0.0078
(Exo-PE4) - PE4 23.780 1.82 77 13.099 <.0001								(Exo-PE4) - PE4 14.353 1.95 77 7.361 <.0001
PE2 - PE4 -0.070 1.82 77 -0.039 1.0000								PE2 - PE4 7.843 1.95 77 4.022 0.0008
Locus = HEK3, RT_Fusion_Term = C:								Locus = HEK3, RT_Fusion_Term = C:
contrast estimate SE df t.ratio p.value								contrast estimate SE df t.ratio p.value
(Exo-PE) - (Exo-PE4) -3.395 2.03 77 -1.673 0.5907								(Exo-PE) - (Exo-PE4) -1.049 2.18 77 -0.481 1.0000
(Exo-PE) - PE2 19.480 2.03 77 9.597 <.0001								(Exo-PE) - PE2 4.767 2.18 77 2.186 0.1910
(Exo-PE) - PE4 11.847 1.82 77 6.525 <.0001								(Exo-PE) - PE4 2.904 1.95 77 1.489 0.8432
(Exo-PE4) - PE2 22.875 2.22 77 10.288 <.0001								(Exo-PE4) - PE2 5.815 2.39 77 2.435 0.1033
(Exo-PE4) - PE4 15.242 2.03 77 7.509 <.0001								(Exo-PE4) - PE4 3.953 2.18 77 1.813 0.4424
PE2 - PE4 -7.633 2.03 77 -3.761 0.0020								PE2 - PE4 -1.863 2.18 77 -0.854 1.0000
Locus = RNF2, RT_Fusion_Term = C:								Locus = RNF2, RT_Fusion_Term = C:
contrast estimate SE df t.ratio p.value								contrast estimate SE df t.ratio p.value
(Exo-PE) - (Exo-PE4) -1.963 1.82 77 -1.081 1.0000								(Exo-PE) - (Exo-PE4) 0.239 1.95 77 0.122 1.0000
(Exo-PE) - PE2 -1.590 1.82 77 -0.876 1.0000								(Exo-PE) - PE2 -5.374 1.95 77 -2.756 0.0438
(Exo-PE) - PE4 -3.773 1.82 77 -2.078 0.2460								(Exo-PE) - PE4 -3.315 1.95 77 -1.700 0.5589
(Exo-PE4) - PE2 0.373 1.82 77 0.206 1.0000								(Exo-PE4) - PE2 -5.612 1.95 77 -2.878 0.0311
(Exo-PE4) - PE4 -1.810 1.82 77 -0.997 1.0000								(Exo-PE4) - PE4 -3.554 1.95 77 -1.823 0.4336
PE2 - PE4 -2.183 1.82 77 -1.203 1.0000								PE2 - PE4 2.058 1.95 77 1.056 1.0000
Locus = RUNX1, RT_Fusion_Term = C:								Locus = RUNX1, RT_Fusion_Term = C:
contrast estimate SE df t.ratio p.value								contrast estimate SE df t.ratio p.value
(Exo-PE) - (Exo-PE4) -0.327 1.82 77 -0.180 1.0000								(Exo-PE) - (Exo-PE4) -2.782 1.95 77 -1.426 0.9467
(Exo-PE) - PE2 26.717 1.82 77 14.716 <.0001								(Exo-PE) - PE2 -9.145 1.95 77 -4.690 0.0001
(Exo-PE) - PE4 23.603 1.82 77 13.001 <.0001								(Exo-PE) - PE4 0.657 1.95 77 0.337 1.0000
(Exo-PE4) - PE2 27.043 1.82 77 14.896 <.0001								(Exo-PE4) - PE2 -6.363 1.95 77 -3.263 0.0099
(Exo-PE4) - PE4 23.930 1.82 77 13.181 <.0001								(Exo-PE4) - PE4 3.438 1.95 77 1.763 0.4910
PE2 - PE4 -3.113 1.82 77 -1.715 0.5423								PE2 - PE4 9.802 1.95 77 5.027 <.0001
Locus = VEGFA, RT_Fusion_Term = C:								Locus = VEGFA, RT_Fusion_Term = C:
contrast estimate SE df t.ratio p.value								contrast estimate SE df t.ratio p.value
(Exo-PE) - (Exo-PE4) -5.030 1.82 77 -2.771 0.0421								(Exo-PE) - (Exo-PE4) -1.310 1.95 77 -0.672 1.0000
(Exo-PE) - PE2 8.970 1.82 77 4.941 <.0001								(Exo-PE) - PE2 7.261 1.95 77 3.723 0.0022
(Exo-PE) - PE4 2.260 1.82 77 1.245 1.0000								(Exo-PE) - PE4 4.593 1.95 77 2.355 0.1263
(Exo-PE4) - PE2 14.000 1.82 77 7.712 <.0001								(Exo-PE4) - PE2 8.571 1.95 77 4.395 0.0002
(Exo-PE4) - PE4 7.290 1.82 77 4.016 0.0008								(Exo-PE4) - PE4 5.903 1.95 77 3.027 0.0201
PE2 - PE4 -6.710 1.82 77 -3.696 0.0024								PE2 - PE4 -2.668 1.95 77 -1.368 1.0000
Locus = DNMT1, RT_Fusion_Term = N:								Locus = DNMT1, RT_Fusion_Term = N:
contrast estimate SE df t.ratio p.value								contrast estimate SE df t.ratio p.value
(Exo-PE) - (Exo-PE4) -0.707 1.82 77 -0.389 1.0000								(Exo-PE) - (Exo-PE4) -0.210 1.95 77 -0.108 1.0000
(Exo-PE) - PE2 21.000 1.82 77 11.567 <.0001								(Exo-PE) - PE2 5.020 1.95 77 2.574 0.0718
(Exo-PE) - PE4 23.483 1.82 77 12.935 <.0001								(Exo-PE) - PE4 9.110 1.95 77 4.672 0.0001
(Exo-PE4) - PE2 21.707 1.82 77 11.957 <.0001								(Exo-PE4) - PE2 5.230 1.95 77 2.682 0.0537
(Exo-PE4) - PE4 24.190 1.82 77 13.325 <.0001								(Exo-PE4) - PE4 9.320 1.95 77 4.779 <.0001
PE2 - PE4 2.483 1.82 77 1.368 1.0000								PE2 - PE4 4.090 1.95 77 2.097 0.2354
Locus = HEK3, RT_Fusion_Term = N:								Locus = HEK3, RT_Fusion_Term = N:
contrast estimate SE df t.ratio p.value								contrast estimate SE df t.ratio p.value
(Exo-PE) - (Exo-PE4) 0.867 1.82 77 0.477 1.0000								(Exo-PE) - (Exo-PE4) -1.976 1.95 77 -1.013 1.0000
(Exo-PE) - PE2 20.063 1.82 77 11.051 <.0001								(Exo-PE) - PE2 -1.197 1.95 77 -0.614 1.0000
(Exo-PE) - PE4 17.267 2.03 77 8.507 <.0001								(Exo-PE) - PE4 -1.771 2.18 77 -0.812 1.0000
(Exo-PE4) - PE2 19.197 1.82 77 10.574 <.0001								(Exo-PE4) - PE2 0.779 1.95 77 0.399 1.0000
(Exo-PE4) - PE4 16.400 2.03 77 8.080 <.0001								(Exo-PE4) - PE4 0.205 2.18 77 0.094 1.0000
PE2 - PE4 -2.797 2.03 77 -1.378 1.0000								PE2 - PE4 -0.574 2.18 77 -0.263 1.0000
Locus = RNF2, RT_Fusion_Term = N:								Locus = RNF2, RT_Fusion_Term = N:
contrast estimate SE df t.ratio p.value								contrast estimate SE df t.ratio p.value
(Exo-PE) - (Exo-PE4) -1.570 1.82 77 -0.865 1.0000								(Exo-PE) - (Exo-PE4) -0.559 1.95 77 -0.286 1.0000
(Exo-PE) - PE2 -1.347 1.82 77 -0.742 1.0000								(Exo-PE) - PE2 -5.769 1.95 77 -2.959 0.0246
(Exo-PE) - PE4 -3.097 1.82 77 -1.706 0.5525								(Exo-PE) - PE4 -4.121 1.95 77 -2.113 0.2268
(Exo-PE4) - PE2 0.223 1.82 77 0.123 1.0000								(Exo-PE4) - PE2 -5.211 1.95 77 -2.672 0.0552
(Exo-PE4) - PE4 -1.527 1.82 77 -0.841 1.0000								(Exo-PE4) - PE4 -3.563 1.95 77 -1.827 0.4294
PE2 - PE4 -1.750 1.82 77 -0.964 1.0000								PE2 - PE4 1.648 1.95 77 0.845 1.0000
Locus = RUNX1, RT_Fusion_Term = N:								Locus = RUNX1, RT_Fusion_Term = N:
contrast estimate SE df t.ratio p.value								contrast estimate SE df t.ratio p.value
(Exo-PE) - (Exo-PE4) -2.313 1.82 77 -1.274 1.0000								(Exo-PE) - (Exo-PE4) -2.751 1.95 77 -1.411 0.9742
(Exo-PE) - PE2 24.557 1.82 77 13.527 <.0001								(Exo-PE) - PE2 -3.907 1.95 77 -2.004 0.2917
(Exo-PE) - PE4 21.943 1.82 77 12.087 <.0001								(Exo-PE) - PE4 2.992 1.95 77 1.534 0.7741
(Exo-PE4) - PE2 26.870 1.82 77 14.801 <.0001								(Exo-PE4) - PE2 -1.156 1.95 77 -0.593 1.0000
(Exo-PE4) - PE4 24.257 1.82 77 13.361 <.0001								(Exo-PE4) - PE4 5.743 1.95 77 2.945 0.0256
PE2 - PE4 -2.613 1.82 77 -1.440 0.9244								PE2 - PE4 6.899 1.95 77 3.538 0.0041
Locus = VEGFA, RT_Fusion_Term = N:								Locus = VEGFA, RT_Fusion_Term = N:
contrast estimate SE df t.ratio p.value								contrast estimate SE df t.ratio p.value
(Exo-PE) - (Exo-PE4) -2.363 1.82 77 -1.302 1.0000								(Exo-PE) - (Exo-PE4) -2.734 1.95 77 -1.402 0.9896
(Exo-PE) - PE2 13.827 1.82 77 7.616 <.0001								(Exo-PE) - PE2 4.176 1.95 77 2.141 0.2124
(Exo-PE) - PE4 7.593 1.82 77 4.183 0.0005								(Exo-PE) - PE4 2.639 1.95 77 1.354 1.0000
(Exo-PE4) - PE2 16.190 1.82 77 8.918 <.0001								(Exo-PE4) - PE2 6.910 1.95 77 3.543 0.0040
(Exo-PE4) - PE4 9.957 1.82 77 5.484 <.0001								(Exo-PE4) - PE4 5.373 1.95 77 2.756 0.0439
PE2 - PE4 -6.233 1.82 77 -3.434 0.0058								PE2 - PE4 -1.536 1.95 77 -0.788 1.0000
P value adjustment: bonferroni method for 6 tests								P value adjustment: bonferroni method for 6 tests
> emmeans(efficacy_aov, pairwise ~ Strategy | Locus, adjust="bonferroni")								> emmeans(precision_aov, pairwise ~ Strategy | Locus, adjust="bonferroni")
NOTE: Results may be misleading due to involvement in interactions								NOTE: Results may be misleading due to involvement in interactions
$emmeans								$emmeans
Locus = DNMT1:								Locus = DNMT1:
Strategy emmean SE df lower.CL upper.CL								Strategy emmean SE df lower.CL upper.CL
Exo-PE 33.06 0.908 77 31.25 34.9								Exo-PE 90.5 0.975 77 88.5 92.4
Exo-PE4 33.12 0.908 77 31.32 34.9								Exo-PE4 91.0 0.975 77 89.1 93.0
PE2 10.35 0.908 77 8.54 12.2								PE2 85.2 0.975 77 83.2 87.1
PE4 9.14 0.908 77 7.33 10.9								PE4 79.2 0.975 77 77.3 81.1
Locus = HEK3:								Locus = HEK3:
Strategy emmean SE df lower.CL upper.CL								Strategy emmean SE df lower.CL upper.CL
Exo-PE 48.55 0.908 77 46.74 50.4								Exo-PE 92.0 0.975 77 90.0 93.9
Exo-PE4 49.81 1.015 77 47.79 51.8								Exo-PE4 93.5 1.090 77 91.3 95.6
PE2 28.78 1.015 77 26.76 30.8								PE2 90.2 1.090 77 88.0 92.3
PE4 33.99 1.015 77 31.97 36.0								PE4 91.4 1.090 77 89.2 93.6
Locus = RNF2:								Locus = RNF2:
Strategy emmean SE df lower.CL upper.CL								Strategy emmean SE df lower.CL upper.CL
Exo-PE 14.72 0.908 77 12.92 16.5								Exo-PE 91.7 0.975 77 89.7 93.6
Exo-PE4 16.49 0.908 77 14.68 18.3								Exo-PE4 91.8 0.975 77 89.9 93.8
PE2 16.19 0.908 77 14.39 18.0								PE2 97.2 0.975 77 95.3 99.2
PE4 18.16 0.908 77 16.35 20.0								PE4 95.4 0.975 77 93.4 97.3
Locus = RUNX1:								Locus = RUNX1:
Strategy emmean SE df lower.CL upper.CL								Strategy emmean SE df lower.CL upper.CL
Exo-PE 37.02 0.908 77 35.21 38.8								Exo-PE 74.2 0.975 77 72.3 76.2
Exo-PE4 38.34 0.908 77 36.53 40.1								Exo-PE4 77.0 0.975 77 75.1 78.9
PE2 11.38 0.908 77 9.58 13.2								PE2 80.8 0.975 77 78.8 82.7
PE4 14.25 0.908 77 12.44 16.1								PE4 72.4 0.975 77 70.5 74.3
Locus = VEGFA:								Locus = VEGFA:
Strategy emmean SE df lower.CL upper.CL								Strategy emmean SE df lower.CL upper.CL
Exo-PE 40.43 0.908 77 38.62 42.2								Exo-PE 92.4 0.975 77 90.5 94.3
Exo-PE4 44.13 0.908 77 42.32 45.9								Exo-PE4 94.4 0.975 77 92.5 96.4
PE2 29.03 0.908 77 27.23 30.8								PE2 86.7 0.975 77 84.7 88.6
PE4 35.51 0.908 77 33.70 37.3								PE4 88.8 0.975 77 86.8 90.7
Results are averaged over the levels of: RT_Fusion_Term								Results are averaged over the levels of: RT_Fusion_Term
Confidence level used: 0.95								Confidence level used: 0.95
$contrasts								$contrasts
Locus = DNMT1:								Locus = DNMT1:
contrast estimate SE df t.ratio p.value								contrast estimate SE df t.ratio p.value
(Exo-PE) - (Exo-PE4) -0.0683 1.28 77 -0.053 1.0000								(Exo-PE) - (Exo-PE4) -0.577 1.38 77 -0.418 1.0000
(Exo-PE) - PE2 22.7100 1.28 77 17.691 <.0001								(Exo-PE) - PE2 5.293 1.38 77 3.839 0.0015
(Exo-PE) - PE4 23.9167 1.28 77 18.631 <.0001								(Exo-PE) - PE4 11.260 1.38 77 8.166 <.0001
(Exo-PE4) - PE2 22.7783 1.28 77 17.744 <.0001								(Exo-PE4) - PE2 5.870 1.38 77 4.257 0.0003
(Exo-PE4) - PE4 23.9850 1.28 77 18.684 <.0001								(Exo-PE4) - PE4 11.837 1.38 77 8.584 <.0001
PE2 - PE4 1.2067 1.28 77 0.940 1.0000								PE2 - PE4 5.967 1.38 77 4.327 0.0003
Locus = HEK3:								Locus = HEK3:
contrast estimate SE df t.ratio p.value								contrast estimate SE df t.ratio p.value
(Exo-PE) - (Exo-PE4) -1.2642 1.36 77 -0.928 1.0000								(Exo-PE) - (Exo-PE4) -1.512 1.46 77 -1.034 1.0000
(Exo-PE) - PE2 19.7717 1.36 77 14.521 <.0001								(Exo-PE) - PE2 1.785 1.46 77 1.220 1.0000
(Exo-PE) - PE4 14.5567 1.36 77 10.691 <.0001								(Exo-PE) - PE4 0.566 1.46 77 0.387 1.0000
(Exo-PE4) - PE2 21.0358 1.44 77 14.657 <.0001								(Exo-PE4) - PE2 3.297 1.54 77 2.139 0.2138
(Exo-PE4) - PE4 15.8208 1.44 77 11.023 <.0001								(Exo-PE4) - PE4 2.079 1.54 77 1.348 1.0000
PE2 - PE4 -5.2150 1.44 77 -3.634 0.0030								PE2 - PE4 -1.219 1.54 77 -0.790 1.0000
Locus = RNF2:								Locus = RNF2:
contrast estimate SE df t.ratio p.value								contrast estimate SE df t.ratio p.value
(Exo-PE) - (Exo-PE4) -1.7667 1.28 77 -1.376 1.0000								(Exo-PE) - (Exo-PE4) -0.160 1.38 77 -0.116 1.0000
(Exo-PE) - PE2 -1.4683 1.28 77 -1.144 1.0000								(Exo-PE) - PE2 -5.571 1.38 77 -4.041 0.0008
(Exo-PE) - PE4 -3.4350 1.28 77 -2.676 0.0546								(Exo-PE) - PE4 -3.718 1.38 77 -2.697 0.0516
(Exo-PE4) - PE2 0.2983 1.28 77 0.232 1.0000								(Exo-PE4) - PE2 -5.411 1.38 77 -3.925 0.0011
(Exo-PE4) - PE4 -1.6683 1.28 77 -1.300 1.0000								(Exo-PE4) - PE4 -3.558 1.38 77 -2.581 0.0706
PE2 - PE4 -1.9667 1.28 77 -1.532 0.7777								PE2 - PE4 1.853 1.38 77 1.344 1.0000
Locus = RUNX1:								Locus = RUNX1:
contrast estimate SE df t.ratio p.value								contrast estimate SE df t.ratio p.value
(Exo-PE) - (Exo-PE4) -1.3200 1.28 77 -1.028 1.0000								(Exo-PE) - (Exo-PE4) -2.766 1.38 77 -2.006 0.2901
(Exo-PE) - PE2 25.6367 1.28 77 19.971 <.0001								(Exo-PE) - PE2 -6.526 1.38 77 -4.733 0.0001
(Exo-PE) - PE4 22.7733 1.28 77 17.740 <.0001								(Exo-PE) - PE4 1.824 1.38 77 1.323 1.0000
(Exo-PE4) - PE2 26.9567 1.28 77 20.999 <.0001								(Exo-PE4) - PE2 -3.760 1.38 77 -2.727 0.0475
(Exo-PE4) - PE4 24.0933 1.28 77 18.768 <.0001								(Exo-PE4) - PE4 4.591 1.38 77 3.329 0.0080
PE2 - PE4 -2.8633 1.28 77 -2.231 0.1718								PE2 - PE4 8.351 1.38 77 6.056 <.0001
Locus = VEGFA:								Locus = VEGFA:
contrast estimate SE df t.ratio p.value								contrast estimate SE df t.ratio p.value
(Exo-PE) - (Exo-PE4) -3.6967 1.28 77 -2.880 0.0309								(Exo-PE) - (Exo-PE4) -2.022 1.38 77 -1.467 0.8794
(Exo-PE) - PE2 11.3983 1.28 77 8.879 <.0001								(Exo-PE) - PE2 5.718 1.38 77 4.147 0.0005
(Exo-PE) - PE4 4.9267 1.28 77 3.838 0.0015								(Exo-PE) - PE4 3.616 1.38 77 2.623 0.0631
(Exo-PE4) - PE2 15.0950 1.28 77 11.759 <.0001								(Exo-PE4) - PE2 7.740 1.38 77 5.614 <.0001
(Exo-PE4) - PE4 8.6233 1.28 77 6.718 <.0001								(Exo-PE4) - PE4 5.638 1.38 77 4.089 0.0006
PE2 - PE4 -6.4717 1.28 77 -5.041 <.0001								PE2 - PE4 -2.102 1.38 77 -1.524 0.7890
Results are averaged over the levels of: RT_Fusion_Term								Results are averaged over the levels of: RT_Fusion_Term
P value adjustment: bonferroni method for 6 tests								P value adjustment: bonferroni method for 6 tests
> emmeans(aov_adj_eff, pairwise ~ Strategy, adjust = "bonferroni")								> emmeans(aov_adj_pre, pairwise ~ Strategy, adjust = "bonferroni")
NOTE: Results may be misleading due to involvement in interactions								NOTE: Results may be misleading due to involvement in interactions
$emmeans								$emmeans
Strategy emmean SE df lower.CL upper.CL								Strategy emmean SE df lower.CL upper.CL
Exo-PE4 36.4 0.416 77 35.6 37.2								Exo-PE4 89.5 0.447 77 88.7 90.4
PE2 19.1 0.416 77 18.3 20.0								PE2 88.0 0.447 77 87.1 88.9
PE4 22.2 0.416 77 21.4 23.0								PE4 85.4 0.447 77 84.5 86.3
Exo-PE 34.8 0.406 77 33.9 35.6								Exo-PE 88.1 0.436 77 87.3 89.0
Results are averaged over the levels of: Locus, RT_Fusion_Term								Results are averaged over the levels of: Locus, RT_Fusion_Term
Confidence level used: 0.95								Confidence level used: 0.95
$contrasts								$contrasts
contrast estimate SE df t.ratio p.value								contrast estimate SE df t.ratio p.value
(Exo-PE4) - PE2 17.23 0.588 77 29.294 <.0001								(Exo-PE4) - PE2 1.55 0.632 77 2.449 0.0997
(Exo-PE4) - PE4 14.17 0.588 77 24.089 <.0001								(Exo-PE4) - PE4 4.12 0.632 77 6.516 <.0001
(Exo-PE4) - (Exo-PE) 1.62 0.581 77 2.793 0.0395								(Exo-PE4) - (Exo-PE) 1.41 0.624 77 2.254 0.1621
PE2 - PE4 -3.06 0.588 77 -5.205 <.0001								PE2 - PE4 2.57 0.632 77 4.067 0.0007
PE2 - (Exo-PE) -15.61 0.581 77 -26.856 <.0001								PE2 - (Exo-PE) -0.14 0.624 77 -0.224 1.0000
PE4 - (Exo-PE) -12.55 0.581 77 -21.588 <.0001								PE4 - (Exo-PE) -2.71 0.624 77 -4.340 0.0003
Results are averaged over the levels of: Locus, RT_Fusion_Term								Results are averaged over the levels of: Locus, RT_Fusion_Term
P value adjustment: bonferroni method for 6 tests								P value adjustment: bonferroni method for 6 tests

## Sheet: Fig6
Efficacy
> efficacy_aov <- aov(`Value...` ~ Locus * Strategy * RT_Fusion_Term, data = df_efficacy)								> precision_aov <- aov(`Value...` ~ Locus * Strategy * RT_Fusion_Term, data = df_precision)
Df Sum Sq Mean Sq F value Pr(>F)								Df Sum Sq Mean Sq F value Pr(>F)
Locus 3 1865 621.5 256.867 < 2e-16 ***								Locus 3 15601 5200 262.932 < 2e-16 ***
Strategy 4 6126 1531.6 632.957 < 2e-16 ***								Strategy 4 89841 22460 1135.566 < 2e-16 ***
RT_Fusion_Term 1 71 71.2 29.406 8.67e-07 ***								RT_Fusion_Term 1 21 21 1.057 0.307619
Locus:Strategy 12 2158 179.8 74.327 < 2e-16 ***								Locus:Strategy 12 9281 773 39.102 < 2e-16 ***
Locus:RT_Fusion_Term 3 43 14.5 5.983 0.00112 **								Locus:RT_Fusion_Term 3 21 7 0.350 0.789594
Strategy:RT_Fusion_Term 4 77 19.3 7.982 2.53e-05 ***								Strategy:RT_Fusion_Term 4 497 124 6.285 0.000235 ***
Locus:Strategy:RT_Fusion_Term 12 119 9.9 4.093 8.97e-05 ***								Locus:Strategy:RT_Fusion_Term 12 167 14 0.703 0.743439
Residuals 67 162 2.4								Residuals 67 1325 20
---								---
Signif. codes: 0 ‘***’ 0.001 ‘**’ 0.01 ‘*’ 0.05 ‘.’ 0.1 ‘ ’ 1								Signif. codes: 0 ‘***’ 0.001 ‘**’ 0.01 ‘*’ 0.05 ‘.’ 0.1 ‘ ’ 1
13 observations deleted due to missingness								13 observations deleted due to missingness
Factor Percentage_Variation								Factor Percentage_Variation
1 Locus 17.5545554								1 Locus 13.36271242
2 Strategy 57.6759390								2 Strategy 76.94889410
3 RT_Fusion_Term 0.6698709								3 RT_Fusion_Term 0.01790467
4 Locus:Strategy 20.3182473								4 Locus:Strategy 7.94897594
5 Locus:RT_Fusion_Term 0.4089154								5 Locus:RT_Fusion_Term 0.01776404
6 Strategy:RT_Fusion_Term 0.7273728								6 Strategy:RT_Fusion_Term 0.42590209
7 Locus:Strategy:RT_Fusion_Term 1.1188150								7 Locus:Strategy:RT_Fusion_Term 0.14282323
8 Residuals 1.5262841								8 Residuals 1.13502350
> emmeans(efficacy_aov, pairwise ~ Strategy | Locus | RT_Fusion_Term, adjust="bonferroni")								> emmeans(precision_aov, pairwise ~ Strategy | Locus | RT_Fusion_Term, adjust="bonferroni")
$emmeans								$emmeans
Locus = EMX1, RT_Fusion_Term = C:								Locus = EMX1, RT_Fusion_Term = C:
Strategy emmean SE df lower.CL upper.CL								Strategy emmean SE df lower.CL upper.CL
Exo-PE 41.197 0.898 67 39.404 42.99								Exo-PE 88.32 2.57 67 83.198 93.45
PE2 13.650 0.898 67 11.857 15.44								PE2 75.31 2.57 67 70.188 80.44
PE3 2.530 0.898 67 0.737 4.32								PE3 5.47 2.57 67 0.342 10.59
PE4 11.917 0.898 67 10.124 13.71								PE4 74.83 2.57 67 69.702 79.95
PE5 5.273 0.898 67 3.481 7.07								PE5 12.36 2.57 67 7.232 17.48
Locus = FANCF, RT_Fusion_Term = C:								Locus = FANCF, RT_Fusion_Term = C:
Strategy emmean SE df lower.CL upper.CL								Strategy emmean SE df lower.CL upper.CL
Exo-PE 25.187 0.898 67 23.394 26.98								Exo-PE 78.23 2.57 67 73.108 83.36
PE2 8.573 0.898 67 6.781 10.37								PE2 81.84 2.57 67 76.715 86.97
PE3 2.907 0.898 67 1.114 4.70								PE3 3.39 2.57 67 -1.732 8.52
PE4 9.193 0.898 67 7.401 10.99								PE4 66.15 2.57 67 61.022 71.27
PE5 3.420 0.898 67 1.627 5.21								PE5 4.99 2.57 67 -0.131 10.12
Locus = HBB, RT_Fusion_Term = C:								Locus = HBB, RT_Fusion_Term = C:
Strategy emmean SE df lower.CL upper.CL								Strategy emmean SE df lower.CL upper.CL
Exo-PE 1.970 1.100 67 -0.225 4.17								Exo-PE 34.78 3.14 67 28.503 41.06
PE2 0.705 1.100 67 -1.490 2.90								PE2 24.95 3.14 67 18.678 31.23
PE3 1.030 1.100 67 -1.165 3.23								PE3 2.84 3.14 67 -3.438 9.12
PE4 0.740 1.100 67 -1.455 2.94								PE4 25.24 3.14 67 18.963 31.52
PE5 0.845 1.100 67 -1.350 3.04								PE5 2.43 3.14 67 -3.851 8.70
Locus = HEK4, RT_Fusion_Term = C:								Locus = HEK4, RT_Fusion_Term = C:
Strategy emmean SE df lower.CL upper.CL								Strategy emmean SE df lower.CL upper.CL
Exo-PE 26.790 1.100 67 24.595 28.99								Exo-PE 87.99 3.14 67 81.713 94.27
PE2 11.307 0.898 67 9.514 13.10								PE2 59.46 2.57 67 54.335 64.59
PE3 2.183 0.898 67 0.391 3.98								PE3 6.02 2.57 67 0.897 11.15
PE4 12.807 0.898 67 11.014 14.60								PE4 64.17 2.57 67 59.042 69.29
PE5 2.747 0.898 67 0.954 4.54								PE5 8.71 2.57 67 3.580 13.83
Locus = EMX1, RT_Fusion_Term = N:								Locus = EMX1, RT_Fusion_Term = N:
Strategy emmean SE df lower.CL upper.CL								Strategy emmean SE df lower.CL upper.CL
Exo-PE 36.717 0.898 67 34.924 38.51								Exo-PE 87.30 2.57 67 82.172 92.42
PE2 3.830 0.898 67 2.037 5.62								PE2 61.36 2.57 67 56.235 66.49
PE3 2.920 0.898 67 1.127 4.71								PE3 7.57 2.57 67 2.445 12.70
PE4 7.353 0.898 67 5.561 9.15								PE4 79.54 2.57 67 74.418 84.67
PE5 6.280 0.898 67 4.487 8.07								PE5 19.67 2.57 67 14.545 24.80
Locus = FANCF, RT_Fusion_Term = N:								Locus = FANCF, RT_Fusion_Term = N:
Strategy emmean SE df lower.CL upper.CL								Strategy emmean SE df lower.CL upper.CL
Exo-PE 18.347 0.898 67 16.554 20.14								Exo-PE 76.71 2.57 67 71.585 81.84
PE2 10.187 0.898 67 8.394 11.98								PE2 74.73 2.57 67 69.602 79.85
PE3 2.437 0.898 67 0.644 4.23								PE3 3.17 2.57 67 -1.959 8.29
PE4 8.275 1.100 67 6.080 10.47								PE4 71.55 3.14 67 65.273 77.83
PE5 2.947 0.898 67 1.154 4.74								PE5 3.70 2.57 67 -1.423 8.83
Locus = HBB, RT_Fusion_Term = N:								Locus = HBB, RT_Fusion_Term = N:
Strategy emmean SE df lower.CL upper.CL								Strategy emmean SE df lower.CL upper.CL
Exo-PE 1.325 1.100 67 -0.870 3.52								Exo-PE 32.13 3.14 67 25.858 38.41
PE2 0.430 1.100 67 -1.765 2.63								PE2 16.00 3.14 67 9.723 22.28
PE3 0.765 1.100 67 -1.430 2.96								PE3 2.25 3.14 67 -4.022 8.53
PE4 0.650 1.100 67 -1.545 2.85								PE4 23.37 3.14 67 17.093 29.65
PE5 0.825 1.100 67 -1.370 3.02								PE5 3.08 3.14 67 -3.196 9.36
Locus = HEK4, RT_Fusion_Term = N:								Locus = HEK4, RT_Fusion_Term = N:
Strategy emmean SE df lower.CL upper.CL								Strategy emmean SE df lower.CL upper.CL
Exo-PE 22.903 0.898 67 21.111 24.70								Exo-PE 86.15 2.57 67 81.025 91.28
PE2 10.660 0.898 67 8.867 12.45								PE2 53.38 2.57 67 48.258 58.51
PE3 3.283 0.898 67 1.491 5.08								PE3 9.81 2.57 67 4.687 14.94
PE4 12.400 1.100 67 10.205 14.60								PE4 62.70 3.14 67 56.428 68.98
PE5 3.130 0.898 67 1.337 4.92								PE5 10.91 2.57 67 5.789 16.04
Confidence level used: 0.95								Confidence level used: 0.95
$contrasts								$contrasts
Locus = EMX1, RT_Fusion_Term = C:								Locus = EMX1, RT_Fusion_Term = C:
contrast estimate SE df t.ratio p.value								contrast estimate SE df t.ratio p.value
(Exo-PE) - PE2 27.547 1.27 67 21.689 <.0001								(Exo-PE) - PE2 13.010 3.63 67 3.583 0.0064
(Exo-PE) - PE3 38.667 1.27 67 30.444 <.0001								(Exo-PE) - PE3 82.857 3.63 67 22.818 <.0001
(Exo-PE) - PE4 29.280 1.27 67 23.053 <.0001								(Exo-PE) - PE4 13.497 3.63 67 3.717 0.0041
(Exo-PE) - PE5 35.923 1.27 67 28.284 <.0001								(Exo-PE) - PE5 75.967 3.63 67 20.920 <.0001
PE2 - PE3 11.120 1.27 67 8.755 <.0001								PE2 - PE3 69.847 3.63 67 19.235 <.0001
PE2 - PE4 1.733 1.27 67 1.365 1.0000								PE2 - PE4 0.487 3.63 67 0.134 1.0000
PE2 - PE5 8.377 1.27 67 6.595 <.0001								PE2 - PE5 62.957 3.63 67 17.338 <.0001
PE3 - PE4 -9.387 1.27 67 -7.391 <.0001								PE3 - PE4 -69.360 3.63 67 -19.101 <.0001
PE3 - PE5 -2.743 1.27 67 -2.160 0.3436								PE3 - PE5 -6.890 3.63 67 -1.897 0.6208
PE4 - PE5 6.643 1.27 67 5.231 <.0001								PE4 - PE5 62.470 3.63 67 17.203 <.0001
Locus = FANCF, RT_Fusion_Term = C:								Locus = FANCF, RT_Fusion_Term = C:
contrast estimate SE df t.ratio p.value								contrast estimate SE df t.ratio p.value
(Exo-PE) - PE2 16.613 1.27 67 13.080 <.0001								(Exo-PE) - PE2 -3.607 3.63 67 -0.993 1.0000
(Exo-PE) - PE3 22.280 1.27 67 17.542 <.0001								(Exo-PE) - PE3 74.840 3.63 67 20.610 <.0001
(Exo-PE) - PE4 15.993 1.27 67 12.592 <.0001								(Exo-PE) - PE4 12.087 3.63 67 3.329 0.0142
(Exo-PE) - PE5 21.767 1.27 67 17.138 <.0001								(Exo-PE) - PE5 73.240 3.63 67 20.169 <.0001
PE2 - PE3 5.667 1.27 67 4.462 0.0003								PE2 - PE3 78.447 3.63 67 21.603 <.0001
PE2 - PE4 -0.620 1.27 67 -0.488 1.0000								PE2 - PE4 15.693 3.63 67 4.322 0.0005
PE2 - PE5 5.153 1.27 67 4.057 0.0013								PE2 - PE5 76.846 3.63 67 21.163 <.0001
PE3 - PE4 -6.287 1.27 67 -4.950 0.0001								PE3 - PE4 -62.754 3.63 67 -17.282 <.0001
PE3 - PE5 -0.513 1.27 67 -0.404 1.0000								PE3 - PE5 -1.601 3.63 67 -0.441 1.0000
PE4 - PE5 5.773 1.27 67 4.546 0.0002								PE4 - PE5 61.153 3.63 67 16.841 <.0001
Locus = HBB, RT_Fusion_Term = C:								Locus = HBB, RT_Fusion_Term = C:
contrast estimate SE df t.ratio p.value								contrast estimate SE df t.ratio p.value
(Exo-PE) - PE2 1.265 1.56 67 0.813 1.0000								(Exo-PE) - PE2 9.825 4.45 67 2.209 0.3058
(Exo-PE) - PE3 0.940 1.56 67 0.604 1.0000								(Exo-PE) - PE3 31.941 4.45 67 7.182 <.0001
(Exo-PE) - PE4 1.230 1.56 67 0.791 1.0000								(Exo-PE) - PE4 9.540 4.45 67 2.145 0.3557
(Exo-PE) - PE5 1.125 1.56 67 0.723 1.0000								(Exo-PE) - PE5 32.354 4.45 67 7.275 <.0001
PE2 - PE3 -0.325 1.56 67 -0.209 1.0000								PE2 - PE3 22.116 4.45 67 4.973 <.0001
PE2 - PE4 -0.035 1.56 67 -0.022 1.0000								PE2 - PE4 -0.285 4.45 67 -0.064 1.0000
PE2 - PE5 -0.140 1.56 67 -0.090 1.0000								PE2 - PE5 22.529 4.45 67 5.066 <.0001
PE3 - PE4 0.290 1.56 67 0.186 1.0000								PE3 - PE4 -22.401 4.45 67 -5.037 <.0001
PE3 - PE5 0.185 1.56 67 0.119 1.0000								PE3 - PE5 0.413 4.45 67 0.093 1.0000
PE4 - PE5 -0.105 1.56 67 -0.068 1.0000								PE4 - PE5 22.814 4.45 67 5.130 <.0001
Locus = HEK4, RT_Fusion_Term = C:								Locus = HEK4, RT_Fusion_Term = C:
contrast estimate SE df t.ratio p.value								contrast estimate SE df t.ratio p.value
(Exo-PE) - PE2 15.483 1.42 67 10.904 <.0001								(Exo-PE) - PE2 28.530 4.06 67 7.027 <.0001
(Exo-PE) - PE3 24.607 1.42 67 17.329 <.0001								(Exo-PE) - PE3 81.968 4.06 67 20.190 <.0001
(Exo-PE) - PE4 13.983 1.42 67 9.847 <.0001								(Exo-PE) - PE4 23.823 4.06 67 5.868 <.0001
(Exo-PE) - PE5 24.043 1.42 67 16.932 <.0001								(Exo-PE) - PE5 79.285 4.06 67 19.529 <.0001
PE2 - PE3 9.123 1.27 67 7.183 <.0001								PE2 - PE3 53.438 3.63 67 14.716 <.0001
PE2 - PE4 -1.500 1.27 67 -1.181 1.0000								PE2 - PE4 -4.707 3.63 67 -1.296 1.0000
PE2 - PE5 8.560 1.27 67 6.740 <.0001								PE2 - PE5 50.755 3.63 67 13.977 <.0001
PE3 - PE4 -10.623 1.27 67 -8.364 <.0001								PE3 - PE4 -58.144 3.63 67 -16.012 <.0001
PE3 - PE5 -0.563 1.27 67 -0.444 1.0000								PE3 - PE5 -2.683 3.63 67 -0.739 1.0000
PE4 - PE5 10.060 1.27 67 7.921 <.0001								PE4 - PE5 55.461 3.63 67 15.273 <.0001
Locus = EMX1, RT_Fusion_Term = N:								Locus = EMX1, RT_Fusion_Term = N:
contrast estimate SE df t.ratio p.value								contrast estimate SE df t.ratio p.value
(Exo-PE) - PE2 32.887 1.27 67 25.893 <.0001								(Exo-PE) - PE2 25.937 3.63 67 7.143 <.0001
(Exo-PE) - PE3 33.797 1.27 67 26.610 <.0001								(Exo-PE) - PE3 79.727 3.63 67 21.956 <.0001
(Exo-PE) - PE4 29.363 1.27 67 23.119 <.0001								(Exo-PE) - PE4 7.753 3.63 67 2.135 0.3641
(Exo-PE) - PE5 30.437 1.27 67 23.964 <.0001								(Exo-PE) - PE5 67.627 3.63 67 18.624 <.0001
PE2 - PE3 0.910 1.27 67 0.716 1.0000								PE2 - PE3 53.790 3.63 67 14.813 <.0001
PE2 - PE4 -3.523 1.27 67 -2.774 0.0717								PE2 - PE4 -18.183 3.63 67 -5.007 <.0001
PE2 - PE5 -2.450 1.27 67 -1.929 0.5797								PE2 - PE5 41.690 3.63 67 11.481 <.0001
PE3 - PE4 -4.433 1.27 67 -3.491 0.0086								PE3 - PE4 -71.973 3.63 67 -19.821 <.0001
PE3 - PE5 -3.360 1.27 67 -2.645 0.1015								PE3 - PE5 -12.100 3.63 67 -3.332 0.0141
PE4 - PE5 1.073 1.27 67 0.845 1.0000								PE4 - PE5 59.873 3.63 67 16.488 <.0001
Locus = FANCF, RT_Fusion_Term = N:								Locus = FANCF, RT_Fusion_Term = N:
contrast estimate SE df t.ratio p.value								contrast estimate SE df t.ratio p.value
(Exo-PE) - PE2 8.160 1.27 67 6.425 <.0001								(Exo-PE) - PE2 1.983 3.63 67 0.546 1.0000
(Exo-PE) - PE3 15.910 1.27 67 12.527 <.0001								(Exo-PE) - PE3 73.544 3.63 67 20.253 <.0001
(Exo-PE) - PE4 10.072 1.42 67 7.093 <.0001								(Exo-PE) - PE4 5.160 4.06 67 1.271 1.0000
(Exo-PE) - PE5 15.400 1.27 67 12.125 <.0001								(Exo-PE) - PE5 73.008 3.63 67 20.105 <.0001
PE2 - PE3 7.750 1.27 67 6.102 <.0001								PE2 - PE3 71.561 3.63 67 19.707 <.0001
PE2 - PE4 1.912 1.42 67 1.346 1.0000								PE2 - PE4 3.177 4.06 67 0.782 1.0000
PE2 - PE5 7.240 1.27 67 5.700 <.0001								PE2 - PE5 71.024 3.63 67 19.559 <.0001
PE3 - PE4 -5.838 1.42 67 -4.111 0.0011								PE3 - PE4 -68.384 4.06 67 -16.844 <.0001
PE3 - PE5 -0.510 1.27 67 -0.402 1.0000								PE3 - PE5 -0.536 3.63 67 -0.148 1.0000
PE4 - PE5 5.328 1.42 67 3.752 0.0037								PE4 - PE5 67.848 4.06 67 16.712 <.0001
Locus = HBB, RT_Fusion_Term = N:								Locus = HBB, RT_Fusion_Term = N:
contrast estimate SE df t.ratio p.value								contrast estimate SE df t.ratio p.value
(Exo-PE) - PE2 0.895 1.56 67 0.575 1.0000								(Exo-PE) - PE2 16.135 4.45 67 3.628 0.0055
(Exo-PE) - PE3 0.560 1.56 67 0.360 1.0000								(Exo-PE) - PE3 29.880 4.45 67 6.719 <.0001
(Exo-PE) - PE4 0.675 1.56 67 0.434 1.0000								(Exo-PE) - PE4 8.765 4.45 67 1.971 0.5288
(Exo-PE) - PE5 0.500 1.56 67 0.321 1.0000								(Exo-PE) - PE5 29.055 4.45 67 6.533 <.0001
PE2 - PE3 -0.335 1.56 67 -0.215 1.0000								PE2 - PE3 13.745 4.45 67 3.091 0.0291
PE2 - PE4 -0.220 1.56 67 -0.141 1.0000								PE2 - PE4 -7.370 4.45 67 -1.657 1.0000
PE2 - PE5 -0.395 1.56 67 -0.254 1.0000								PE2 - PE5 12.919 4.45 67 2.905 0.0497
PE3 - PE4 0.115 1.56 67 0.074 1.0000								PE3 - PE4 -21.115 4.45 67 -4.748 0.0001
PE3 - PE5 -0.060 1.56 67 -0.039 1.0000								PE3 - PE5 -0.826 4.45 67 -0.186 1.0000
PE4 - PE5 -0.175 1.56 67 -0.113 1.0000								PE4 - PE5 20.290 4.45 67 4.562 0.0002
Locus = HEK4, RT_Fusion_Term = N:								Locus = HEK4, RT_Fusion_Term = N:
contrast estimate SE df t.ratio p.value								contrast estimate SE df t.ratio p.value
(Exo-PE) - PE2 12.243 1.27 67 9.640 <.0001								(Exo-PE) - PE2 32.767 3.63 67 9.024 <.0001
(Exo-PE) - PE3 19.620 1.27 67 15.448 <.0001								(Exo-PE) - PE3 76.338 3.63 67 21.023 <.0001
(Exo-PE) - PE4 10.503 1.42 67 7.397 <.0001								(Exo-PE) - PE4 23.445 4.06 67 5.775 <.0001
(Exo-PE) - PE5 19.773 1.27 67 15.568 <.0001								(Exo-PE) - PE5 75.236 3.63 67 20.719 <.0001
PE2 - PE3 7.377 1.27 67 5.808 <.0001								PE2 - PE3 43.572 3.63 67 11.999 <.0001
PE2 - PE4 -1.740 1.42 67 -1.225 1.0000								PE2 - PE4 -9.322 4.06 67 -2.296 0.2481
PE2 - PE5 7.530 1.27 67 5.929 <.0001								PE2 - PE5 42.470 3.63 67 11.696 <.0001
PE3 - PE4 -9.117 1.42 67 -6.420 <.0001								PE3 - PE4 -52.893 4.06 67 -13.028 <.0001
PE3 - PE5 0.153 1.27 67 0.121 1.0000								PE3 - PE5 -1.102 3.63 67 -0.303 1.0000
PE4 - PE5 9.270 1.42 67 6.528 <.0001								PE4 - PE5 51.791 4.06 67 12.757 <.0001
P value adjustment: bonferroni method for 10 tests								P value adjustment: bonferroni method for 10 tests
> emmeans(efficacy_aov, pairwise ~ Strategy | Locus, adjust="bonferroni")								> emmeans(precision_aov, pairwise ~ Strategy | Locus, adjust="bonferroni")
NOTE: Results may be misleading due to involvement in interactions								NOTE: Results may be misleading due to involvement in interactions
$emmeans								$emmeans
Locus = EMX1:								Locus = EMX1:
Strategy emmean SE df lower.CL upper.CL								Strategy emmean SE df lower.CL upper.CL
Exo-PE 38.957 0.635 67 37.6891 40.22								Exo-PE 87.81 1.82 67 84.186 91.43
PE2 8.740 0.635 67 7.4724 10.01								PE2 68.34 1.82 67 64.713 71.96
PE3 2.725 0.635 67 1.4574 3.99								PE3 6.52 1.82 67 2.894 10.14
PE4 9.635 0.635 67 8.3674 10.90								PE4 77.19 1.82 67 73.561 80.81
PE5 5.777 0.635 67 4.5091 7.04								PE5 16.01 1.82 67 12.389 19.64
Locus = FANCF:								Locus = FANCF:
Strategy emmean SE df lower.CL upper.CL								Strategy emmean SE df lower.CL upper.CL
Exo-PE 21.767 0.635 67 20.4991 23.03								Exo-PE 77.47 1.82 67 73.848 81.10
PE2 9.380 0.635 67 8.1124 10.65								PE2 78.28 1.82 67 74.659 81.91
PE3 2.672 0.635 67 1.4041 3.94								PE3 3.28 1.82 67 -0.344 6.90
PE4 8.734 0.710 67 7.3170 10.15								PE4 68.85 2.03 67 64.797 72.90
PE5 3.183 0.635 67 1.9158 4.45								PE5 4.35 1.82 67 0.724 7.97
Locus = HBB:								Locus = HBB:
Strategy emmean SE df lower.CL upper.CL								Strategy emmean SE df lower.CL upper.CL
Exo-PE 1.647 0.778 67 0.0951 3.20								Exo-PE 33.46 2.22 67 29.019 37.90
PE2 0.568 0.778 67 -0.9849 2.12								PE2 20.48 2.22 67 16.039 24.92
PE3 0.897 0.778 67 -0.6549 2.45								PE3 2.55 2.22 67 -1.891 6.99
PE4 0.695 0.778 67 -0.8574 2.25								PE4 24.30 2.22 67 19.867 28.74
PE5 0.835 0.778 67 -0.7174 2.39								PE5 2.75 2.22 67 -1.685 7.19
Locus = HEK4:								Locus = HEK4:
Strategy emmean SE df lower.CL upper.CL								Strategy emmean SE df lower.CL upper.CL
Exo-PE 24.847 0.710 67 23.4295 26.26								Exo-PE 87.07 2.03 67 83.018 91.12
PE2 10.983 0.635 67 9.7158 12.25								PE2 56.42 1.82 67 52.798 60.05
PE3 2.733 0.635 67 1.4658 4.00								PE3 7.92 1.82 67 4.293 11.54
PE4 12.603 0.710 67 11.1862 14.02								PE4 63.44 2.03 67 59.384 67.49
PE5 2.938 0.635 67 1.6708 4.21								PE5 9.81 1.82 67 6.186 13.43
Results are averaged over the levels of: RT_Fusion_Term								Results are averaged over the levels of: RT_Fusion_Term
Confidence level used: 0.95								Confidence level used: 0.95
$contrasts								$contrasts
Locus = EMX1:								Locus = EMX1:
contrast estimate SE df t.ratio p.value								contrast estimate SE df t.ratio p.value
(Exo-PE) - PE2 30.2167 0.898 67 33.645 <.0001								(Exo-PE) - PE2 19.473 2.57 67 7.584 <.0001
(Exo-PE) - PE3 36.2317 0.898 67 40.343 <.0001								(Exo-PE) - PE3 81.292 2.57 67 31.660 <.0001
(Exo-PE) - PE4 29.3217 0.898 67 32.649 <.0001								(Exo-PE) - PE4 10.625 2.57 67 4.138 0.0010
(Exo-PE) - PE5 33.1800 0.898 67 36.945 <.0001								(Exo-PE) - PE5 71.797 2.57 67 27.962 <.0001
PE2 - PE3 6.0150 0.898 67 6.698 <.0001								PE2 - PE3 61.818 2.57 67 24.076 <.0001
PE2 - PE4 -0.8950 0.898 67 -0.997 1.0000								PE2 - PE4 -8.848 2.57 67 -3.446 0.0099
PE2 - PE5 2.9633 0.898 67 3.300 0.0155								PE2 - PE5 52.323 2.57 67 20.378 <.0001
PE3 - PE4 -6.9100 0.898 67 -7.694 <.0001								PE3 - PE4 -70.667 2.57 67 -27.522 <.0001
PE3 - PE5 -3.0517 0.898 67 -3.398 0.0115								PE3 - PE5 -9.495 2.57 67 -3.698 0.0044
PE4 - PE5 3.8583 0.898 67 4.296 0.0006								PE4 - PE5 61.172 2.57 67 23.824 <.0001
Locus = FANCF:								Locus = FANCF:
contrast estimate SE df t.ratio p.value								contrast estimate SE df t.ratio p.value
(Exo-PE) - PE2 12.3867 0.898 67 13.792 <.0001								(Exo-PE) - PE2 -0.812 2.57 67 -0.316 1.0000
(Exo-PE) - PE3 19.0950 0.898 67 21.262 <.0001								(Exo-PE) - PE3 74.192 2.57 67 28.895 <.0001
(Exo-PE) - PE4 13.0325 0.953 67 13.681 <.0001								(Exo-PE) - PE4 8.623 2.72 67 3.166 0.0232
(Exo-PE) - PE5 18.5833 0.898 67 20.692 <.0001								(Exo-PE) - PE5 73.124 2.57 67 28.479 <.0001
PE2 - PE3 6.7083 0.898 67 7.470 <.0001								PE2 - PE3 75.004 2.57 67 29.211 <.0001
PE2 - PE4 0.6458 0.953 67 0.678 1.0000								PE2 - PE4 9.435 2.72 67 3.464 0.0093
PE2 - PE5 6.1967 0.898 67 6.900 <.0001								PE2 - PE5 73.935 2.57 67 28.795 <.0001
PE3 - PE4 -6.0625 0.953 67 -6.364 <.0001								PE3 - PE4 -65.569 2.72 67 -24.076 <.0001
PE3 - PE5 -0.5117 0.898 67 -0.570 1.0000								PE3 - PE5 -1.069 2.57 67 -0.416 1.0000
PE4 - PE5 5.5508 0.953 67 5.827 <.0001								PE4 - PE5 64.500 2.72 67 23.684 <.0001
Locus = HBB:								Locus = HBB:
contrast estimate SE df t.ratio p.value								contrast estimate SE df t.ratio p.value
(Exo-PE) - PE2 1.0800 1.100 67 0.982 1.0000								(Exo-PE) - PE2 12.980 3.14 67 4.128 0.0010
(Exo-PE) - PE3 0.7500 1.100 67 0.682 1.0000								(Exo-PE) - PE3 30.910 3.14 67 9.829 <.0001
(Exo-PE) - PE4 0.9525 1.100 67 0.866 1.0000								(Exo-PE) - PE4 9.152 3.14 67 2.910 0.0490
(Exo-PE) - PE5 0.8125 1.100 67 0.739 1.0000								(Exo-PE) - PE5 30.704 3.14 67 9.764 <.0001
PE2 - PE3 -0.3300 1.100 67 -0.300 1.0000								PE2 - PE3 17.930 3.14 67 5.702 <.0001
PE2 - PE4 -0.1275 1.100 67 -0.116 1.0000								PE2 - PE4 -3.828 3.14 67 -1.217 1.0000
PE2 - PE5 -0.2675 1.100 67 -0.243 1.0000								PE2 - PE5 17.724 3.14 67 5.636 <.0001
PE3 - PE4 0.2025 1.100 67 0.184 1.0000								PE3 - PE4 -21.758 3.14 67 -6.919 <.0001
PE3 - PE5 0.0625 1.100 67 0.057 1.0000								PE3 - PE5 -0.206 3.14 67 -0.066 1.0000
PE4 - PE5 -0.1400 1.100 67 -0.127 1.0000								PE4 - PE5 21.552 3.14 67 6.853 <.0001
Locus = HEK4:								Locus = HEK4:
contrast estimate SE df t.ratio p.value								contrast estimate SE df t.ratio p.value
(Exo-PE) - PE2 13.8633 0.953 67 14.554 <.0001								(Exo-PE) - PE2 30.648 2.72 67 11.254 <.0001
(Exo-PE) - PE3 22.1133 0.953 67 23.214 <.0001								(Exo-PE) - PE3 79.153 2.72 67 29.064 <.0001
(Exo-PE) - PE4 12.2433 1.004 67 12.193 <.0001								(Exo-PE) - PE4 23.634 2.87 67 8.233 <.0001
(Exo-PE) - PE5 21.9083 0.953 67 22.999 <.0001								(Exo-PE) - PE5 77.260 2.72 67 28.369 <.0001
PE2 - PE3 8.2500 0.898 67 9.186 <.0001								PE2 - PE3 48.505 2.57 67 18.891 <.0001
PE2 - PE4 -1.6200 0.953 67 -1.701 0.9364								PE2 - PE4 -7.014 2.72 67 -2.575 0.1222
PE2 - PE5 8.0450 0.898 67 8.958 <.0001								PE2 - PE5 46.612 2.57 67 18.153 <.0001
PE3 - PE4 -9.8700 0.953 67 -10.361 <.0001								PE3 - PE4 -55.519 2.72 67 -20.386 <.0001
PE3 - PE5 -0.2050 0.898 67 -0.228 1.0000								PE3 - PE5 -1.893 2.57 67 -0.737 1.0000
PE4 - PE5 9.6650 0.953 67 10.146 <.0001								PE4 - PE5 53.626 2.72 67 19.691 <.0001
Results are averaged over the levels of: RT_Fusion_Term								Results are averaged over the levels of: RT_Fusion_Term
P value adjustment: bonferroni method for 10 tests								P value adjustment: bonferroni method for 10 tests
> emmeans(aov_adj_eff, pairwise ~ Strategy, adjust = "bonferroni")								> emmeans(aov_adj_pre, pairwise ~ Strategy, adjust = "bonferroni")
NOTE: Results may be misleading due to involvement in interactions								NOTE: Results may be misleading due to involvement in interactions
$emmeans								$emmeans
Strategy emmean SE df lower.CL upper.CL								Strategy emmean SE df lower.CL upper.CL
PE2 7.42 0.337 67 6.75 8.09								PE2 55.88 0.963 67 53.96 57.80
PE3 2.26 0.337 67 1.58 2.93								PE3 5.07 0.963 67 3.14 6.99
PE4 7.92 0.355 67 7.21 8.63								PE4 58.44 1.015 67 56.42 60.47
PE5 3.18 0.337 67 2.51 3.86								PE5 8.23 0.963 67 6.31 10.15
Exo-PE 21.80 0.346 67 21.11 22.50								Exo-PE 71.45 0.989 67 69.48 73.43
Results are averaged over the levels of: Locus, RT_Fusion_Term								Results are averaged over the levels of: Locus, RT_Fusion_Term
Confidence level used: 0.95								Confidence level used: 0.95
$contrasts								$contrasts
contrast estimate SE df t.ratio p.value								contrast estimate SE df t.ratio p.value
PE2 - PE3 5.161 0.476 67 10.836 <.0001								PE2 - PE3 50.81 1.36 67 37.316 <.0001
PE2 - PE4 -0.499 0.489 67 -1.020 1.0000								PE2 - PE4 -2.56 1.40 67 -1.833 0.7132
PE2 - PE5 4.234 0.476 67 8.890 <.0001								PE2 - PE5 47.65 1.36 67 34.992 <.0001
PE2 - (Exo-PE) -14.387 0.483 67 -29.795 <.0001								PE2 - (Exo-PE) -15.57 1.38 67 -11.280 <.0001
PE3 - PE4 -5.660 0.489 67 -11.567 <.0001								PE3 - PE4 -53.38 1.40 67 -38.154 <.0001
PE3 - PE5 -0.926 0.476 67 -1.945 0.5595								PE3 - PE5 -3.17 1.36 67 -2.325 0.2313
PE3 - (Exo-PE) -19.547 0.483 67 -40.483 <.0001								PE3 - (Exo-PE) -66.39 1.38 67 -48.089 <.0001
PE4 - PE5 4.734 0.489 67 9.673 <.0001								PE4 - PE5 50.21 1.40 67 35.891 <.0001
PE4 - (Exo-PE) -13.887 0.496 67 -28.014 <.0001								PE4 - (Exo-PE) -13.01 1.42 67 -9.178 <.0001
PE5 - (Exo-PE) -18.621 0.483 67 -38.565 <.0001								PE5 - (Exo-PE) -63.22 1.38 67 -45.796 <.0001
Results are averaged over the levels of: Locus, RT_Fusion_Term								Results are averaged over the levels of: Locus, RT_Fusion_Term
P value adjustment: bonferroni method for 10 tests								P value adjustment: bonferroni method for 10 tests

## Sheet: E2a
PE2			PE3
Column D	s4		Column E	s5
vs.	vs,		vs.	vs,
Column B	s2		Column C	s3
Unpaired t test			Unpaired t test
P value	0.0007		P value	<0,0001
P value summary	***		P value summary	****
Significantly different (P < 0.05)?	Yes		Significantly different (P < 0.05)?	Yes
One- or two-tailed P value?	Two-tailed		One- or two-tailed P value?	Two-tailed
t, df	t=9,585, df=4		t, df	t=17,61, df=4
How big is the difference?			How big is the difference?
Mean of column B	0.491		Mean of column C	4.711
Mean of column D	0.1612		Mean of column E	1.183
Difference between means (D - B) ± SEM	-0,3298 ± 0,03441		Difference between means (E - C) ± SEM	-3,528 ± 0,2004
95% confidence interval	-0,4253 to -0,2343		95% confidence interval	-4,084 to -2,972
R squared (eta squared)	0.9583		R squared (eta squared)	0.9873
F test to compare variances			F test to compare variances
F, DFn, Dfd	7,008, 2, 2		F, DFn, Dfd	673,5, 2, 2
P value	0.2497		P value	0.003
P value summary	ns		P value summary	**
Significantly different (P < 0.05)?	No		Significantly different (P < 0.05)?	Yes
Data analyzed			Data analyzed
Sample size, column B	3		Sample size, column C	3
Sample size, column D	3		Sample size, column E	3

## Sheet: E2b
PE3										paired PE
ANOVA summary										ANOVA summary
F	12.37									F	72.82
P value	0.0023									P value	<0,0001
P value summary	**									P value summary	****
Significant diff. among means (P < 0.05)?	Yes									Significant diff. among means (P < 0.05)?	Yes
R squared	0.8227									R squared	0.9647
Brown-Forsythe test										Brown-Forsythe test
F (DFn, DFd)	1,421 (3, 8)									F (DFn, DFd)	0,8238 (3, 8)
P value	0.3064									P value	0.5166
P value summary	ns									P value summary	ns
Are SDs significantly different (P < 0.05)?	No									Are SDs significantly different (P < 0.05)?	No
Bartlett's test										Bartlett's test
Bartlett's statistic (corrected)										Bartlett's statistic (corrected)
P value										P value
P value summary										P value summary
Are SDs significantly different (P < 0.05)?										Are SDs significantly different (P < 0.05)?
ANOVA table	SS	DF	MS	F (DFn, DFd)	P value					ANOVA table	SS	DF	MS	F (DFn, DFd)	P value
Treatment (between columns)	1.85	3	0.6167	F (3, 8) = 12,37	P=0,0023					Treatment (between columns)	3.296	3	1.099	F (3, 8) = 72,82	P<0,0001
Residual (within columns)	0.3987	8	0.04984							Residual (within columns)	0.1207	8	0.01509
Total	2.249	11								Total	3.417	11
Data summary										Data summary
Number of treatments (columns)	4									Number of treatments (columns)	4
Number of values (total)	12									Number of values (total)	12
Number of families	1									Number of families	1
Number of comparisons per family	1									Number of comparisons per family	1
Alpha	0.05									Alpha	0.05
Bonferroni's multiple comparisons test	Mean Diff,	95,00% CI of diff,	Below threshold?	Summary	Adjusted P Value					Bonferroni's multiple comparisons test	Mean Diff,	95,00% CI of diff,	Below threshold?	Summary	Adjusted P Value
s2 (C-PE2 + 50 nt Nick) vs. s8 (N-PE2 + 50 nt Nick)	-0.6855	-1,106 to -0,2651	Yes	**	0.0055	B-F				Column C vs. Column G	-0.8926	-1,124 to -0,6613	Yes	****	<0,0001	C-G
Test details	Mean 1	Mean 2	Mean Diff,	SE of diff,	n1	n2	t	DF		Test details	Mean 1	Mean 2	Mean Diff,	SE of diff,	n1	n2	t	DF
s2 (C-PE2 + 50 nt Nick) vs. s8 (N-PE2 + 50 nt Nick)	2.658	3.344	-0.6855	0.1823	3	3	3.761	8		Column C vs. Column G	0.881	1.774	-0.8926	0.1003	3	3	8.9	8

[truncated: 16 more sheets: E2c, E3b, E3c, E3d, E3e, FigE4a, FigE4b, FigE4c, E6a, E6b, FigE7a, E8b, E8c, FigE7b-E10, Fig4c-5-6-E7a, Supplementary Fig. 1]
