# Supplementary material for: Exonuclease-enhanced prime editors
Source: Nat Methods. 2024 Feb 1;21(3):455–64. doi: 10.1038/s41592-023-02162-w (PMC10927552; doi:10.1038/s41592-023-02162-w)
Supplement: Supplementary file 5 — Off-target editing analysis, protein and DNA sequences. [file 41592_2023_2162_MOESM5_ESM.xlsx]

## Sheet: Table S2
			OT1		OT2
		PE2	<0,1%	<0,2%	<0,1%	<0,1%
		Exo-PE	<3%	<6%	<0,3%	<1%
			OT3		OT4
		PE2	<0,1%	<0,1%	<0,1%	<0,2%
		Exo-PE	<0,2%	<0,1%	<0,2%	<0,1%
			N	C	N	C

## Sheet: Table S3
Primer sequences
endogenous sites for NGS (PBS in bold)
DNMT_fw	CGGTCTCACAAGCATGGATGCCAAGGCCACAAACACCATGTAC
DNMT_rv	CACAATCGAGCTCCATCTGTGGTTACTCGCCTGTCAAGTGGC
HEK3_fw	CGGTCTCACAAGCATGGATGCTGCTGCAAGTAAGCATGCATTTGT
HEK3_rv	CACAATCGAGCTCCATCTGTGCCAGTATCCCGGTGCAGGAG
RNF2_fw	CGGTCTCACAAGCATGGATGCAGCAATGTCTCAGGCTGTGC
RNF2_rv	CACAATCGAGCTCCATCTGTGCCAACATACAGAAGTCAGGAATGCTTG
RUNX1_fw	CGGTCTCACAAGCATGGATGCAGGCAAAGCTGAGCAAAAGTAG
RUNX2_rv	CACAATCGAGCTCCATCTGTGGGGTGAGGCTGAAACAGTGAC
VEGFA_fw	CGGTCTCACAAGCATGGATGCCAAATTCTTCTCCCCTGGGAAG
VEGFA_rv	CACAATCGAGCTCCATCTGTGGCTACATATTTGGGACTGGAGTTGC
HBB_2_fw	CGGTCTCACAAGCATGGATGCATTTGCTTCTGACACAACTGTGTTC
HBB_rv	CACAATCGAGCTCCATCTGTGGTCTTCTCTGTCTCCACATGCC
CDKL5_fw	CGGTCTCACAAGCATGGATGCTTCAGAAGGCCCAGGGACAAAG
CDKL5_rv	CACAATCGAGCTCCATCTGTGCTGGTACTGGGCTCCGCAATTT
FANCF_fw	CGGTCTCACAAGCATGGATGCGATGGATGTGGCGCAGGTAG
FANCF_rv	CACAATCGAGCTCCATCTGTGAGACGCTGGGAGATTGACATGC
PRNP_fw	CGGTCTCACAAGCATGGATGGTCAGTGGAACAAGCCGAGT
PRNP_rv	CACAATCGAGCTCCATCTGTGACTTGGTTGGGGTAACGGTG
HEK4_fw	CGGTCTCACAAGCATGGATGAACCCAGGTAGCCAGAGAC
HEK4_rv	CACAATCGAGCTCCATCTGTGTCCTTTCAACCCGAACGGAG
EMX1_fw	CGGTCTCACAAGCATGGATGCAGCTCAGCCTGAGTGTTGA
EMX1_rv	CACAATCGAGCTCCATCTGTGCTCGTGGGTTTGTGGTTGC
barcode primers
sampleID_fw	ACACTCTTTCCCTACACGACGCTCTTCCGATCTNNNNNNCGGTCTCACAAGCATGGATG
sampleID_rv	GACTGGAGTTCAGACGTGTGCTCTTCCGATCTNNNNNNCACAATCGAGCTCCATCTGTG
endogenous sites for gel quantification
DNMT_fw	GTGGTAGATTTGATATAATGCATAATAAAAAACTTTTAAAATCCAG
DNMT_rv	CTCTGGGGACCGTTTGAGG
HEK3_fw	GAGCTTGGCATGAGAAACCTTGGAGAG
HEK3_rv	CACTGGGCTCTGGGTGCCC
RNF2_fw	CCTGATCACCTCCCAAAGTC
RNF2_rv	CACCACTGTTCACCCAGTAC
RUNX1_fw	GTAAGTAATCCAATAGACTTGTAATCATATGCC
RUNX2_rv	CTTTAACAATTTGAATATTTGTTTTTACAAAGGTGC
VEGFA_fw	GGGTTTTGCCAGACTCCACAGTG
VEGFA_rv	CACCCAGCTTCCCTGTGGTG
pegRNAs
figure	locus	type	promoter	spacer	scaffold	RTT	PBS	3' mod	comment	full sequence
1b, 2d, S3e-g, S)a	TLR reporter	insertion	U6	GCTCCCACAACGAAGACTGAC	GTTTCAGAGCCACCAGAAGATATGGCTTCGGTGGCAAGTTGAAATAAGGCTAGTCCGTTATCAACTTGAAAAAGTGGCACCGAGTCGGTGCT	CGGAACCGGAGGCGGAAGCGCCCGGTCATCCGCCTGTGCTGTGTCTCCCCTCGCTTCTCTCGTACTGTTCCACCACGGTGT	AGTCTTCGTTGTG	tevopreQ1	PP7v3 scaffold	GCTCCCACAACGAAGACTGACGTTTCAGAGCCACCAGAAGATATGGCTTCGGTGGCAAGTTGAAATAAGGCTAGTCCGTTATCAACTTGAAAAAGTGGCACCGAGTCGGTGCTCGGAACCGGAGGCGGAAGCGCCCGGTCATCCGCCTGTGCTGTGTCTCCCCTCGCTTCTCTCGTACTGTTCCACCACGGTGTAGTCTTCGTTGTGCGCGGTTCTATCTAGTTACGCGTTAAACCAACTAGAATTTTTT
2d	TLR reporter	insertion	U6	GCTCCCACAACGAAGACTGAC	GTTTTAGAGCTAGAAATAGCAAGTTAAAATAAGGCTAGTCCGTTATCAACTTGAAAAAGTGGCACCGAGTCGGTGCT	CGGAACCGGAGGCGGAAGCGCCCGGTCATCCGCCTGTGCTGTGTCTCCCCTCGCTTCTCTCGTACTGTTCCACCACGGTGT	AGTCTTCGTTGTG	none	Anzalone 2019 scaffold	GCTCCCACAACGAAGACTGACGTTTTAGAGCTAGAAATAGCAAGTTAAAATAAGGCTAGTCCGTTATCAACTTGAAAAAGTGGCACCGAGTCGGTGCTCGGAACCGGAGGCGGAAGCGCCCGGTCATCCGCCTGTGCTGTGTCTCCCCTCGCTTCTCTCGTACTGTTCCACCACGGTGTAGTCTTCGTTGTGTTTTTT
S2d-f, S3a-e	TLR reporter	insertion	U6	GCTCCCACAACGAAGACTGAC	GTTTAAGAGCTATGCTGGAAACAGCATAGCAAGTTTAAATAAGGCTAGTCCGTTATCAACTTGAAAAAGTGGCACCGAGTCGGTGCT	CGGAACCGGAGGCGGAAGCGCCCGGTCATCCGCCTGTGCTGTGTCTCCCCTCGCTTCTCTCGTACTGTTCCACCACGGTGT	AGTCTTCGTTGTG	tRNA	Dang et al. scaffold	GCTCCCACAACGAAGACTGACGTTTCAGAGCTATGCTGGAAACAGCATAGCAAGTTGAAATAAGGCTAGTCCGTTATCAACTTGAAAAAGTGGCACCGAGTCGGTGCTCGGAACCGGAGGCGGAAGCGCCCGGTCATCCGCCTGTGCTGTGTCTCCCCTCGCTTCTCTCGTACTGTTCCACCACGGTGTAGTCTTCGTTGTGGCCAGGGTAGCTCAATTGGTAGAGCATCAGGCTAGTATCCTGTCGGTTCCGGTTCAAGTCCGGGCCCTGGTTTTTTTT
S3b-f	TLR reporter	insertion	U6	GCTCCCACAACGAAGACTGAC	GTTTCAGAGCCACCAGAAGATATGGCTTCGGTGGCAAGTTGAAATAAGGCTAGTCCGTTATCAACTTGAAAAAGTGGCACCGAGTCGGTGCT	CGGAACCGGAGGCGGAAGCGCCCGGTCATCCGCCTGTGCTGTGTCTCCCCTCGCTTCTCTCGTACTGTTCCACCACGGTGT	AGTCTTCGTTGTG	tRNA	PP7v3 scaffold	GCTCCCACAACGAAGACTGACGTTTCAGAGCCACCAGAAGATATGGCTTCGGTGGCAAGTTGAAATAAGGCTAGTCCGTTATCAACTTGAAAAAGTGGCACCGAGTCGGTGCTCGGAACCGGAGGCGGAAGCGCCCGGTCATCCGCCTGTGCTGTGTCTCCCCTCGCTTCTCTCGTACTGTTCCACCACGGTGTAGTCTTCGTTGTGGCCAGGGTAGCTCAATTGGTAGAGCATCAGGCTAGTATCCTGTCGGTTCCGGTTCAAGTCCGGGCCCTGGTTTTTTTT
S3f	TLR reporter	insertion	U6	GCTCCCACAACGAAGACTGAC	GTTTCAGAGCCACCAGAAGATATGGCTTCGGTGGCAAGTTGAAATAAGGCTAGTCCGTTATCAACTTGAAAAAGTGGCACCGAGTCGGTGCT	CGGAACCGGAGGCGGAAGCGCCCGGTCATCCGCCTGTGCTGTGTCTCCCCTCGCTTCTCTCGTACTGTTCCACCACGGTGT	AGTCTTCGTTGTG	HDV ribozyme	PP7v3 scaffold	GCTCCCACAACGAAGACTGACGTTTCAGAGCCACCAGAAGATATGGCTTCGGTGGCAAGTTGAAATAAGGCTAGTCCGTTATCAACTTGAAAAAGTGGCACCGAGTCGGTGCTCGGAACCGGAGGCGGAAGCGCCCGGTCATCCGCCTGTGCTGTGTCTCCCCTCGCTTCTCTCGTACTGTTCCACCACGGTGTAGTCTTCGTTGTGGGCCGGCATGGTCCCAGCCTCCTCGCTGGCGCCGGCTGGGCAACATTCCGAGGGGACCGTCCCCTCGGTAATGGCGAATGGGACTTTTTT
S3f	TLR reporter	insertion	U6	GCTCCCACAACGAAGACTGAC	GTTTCAGAGCCACCAGAAGATATGGCTTCGGTGGCAAGTTGAAATAAGGCTAGTCCGTTATCAACTTGAAAAAGTGGCACCGAGTCGGTGCT	CGGAACCGGAGGCGGAAGCGCCCGGTCATCCGCCTGTGCTGTGTCTCCCCTCGCTTCTCTCGTACTGTTCCACCACGGTGT	AGTCTTCGTTGTG	tmpknot	PP7v3 scaffold	GCTCCCACAACGAAGACTGACGTTTCAGAGCCACCAGAAGATATGGCTTCGGTGGCAAGTTGAAATAAGGCTAGTCCGTTATCAACTTGAAAAAGTGGCACCGAGTCGGTGCTCGGAACCGGAGGCGGAAGCGCCCGGTCATCCGCCTGTGCTGTGTCTCCCCTCGCTTCTCTCGTACTGTTCCACCACGGTGTAGTCTTCGTTGTGGGGTCAGGAGCCCCCCCCTGAACCCAGGATAACCCTCAAAGTCGGGGGGCTTTTTT
S3g	TLR reporter	insertion	U6	GCTCCCACAACGAAGACTGAC	GTTTCAGAGCCACCAGAAGATATGGCTTCGGTGGCAAGTTGAAATAAGGCTAGTCCGTTATCAACTTGAAAAAGTGGCACCGAGTCGGTGCT	CGGAACCGGAGGCGGAAGCGCCCGGTCATCCGCCTGTGCTGTGTCTCCCCTCGCTTCTCTCGTACTGTTCCACCACGGTGT	AGTCTTCGTTGTG	PEMV-1 pknot	PP7v3 scaffold	GCTCCCACAACGAAGACTGACGTTTCAGAGCCACCAGAAGATATGGCTTCGGTGGCAAGTTGAAATAAGGCTAGTCCGTTATCAACTTGAAAAAGTGGCACCGAGTCGGTGCTCGGAACCGGAGGCGGAAGCGCCCGGTCATCCGCCTGTGCTGTGTCTCCCCTCGCTTCTCTCGTACTGTTCCACCACGGTGTAGTCTTCGTTGTGTCCGGTCGACTCCGGAGAAACAAAGTCTTTTTT
S3g	TLR reporter	insertion	U6	GCTCCCACAACGAAGACTGAC	GTTTCAGAGCCACCAGAAGATATGGCTTCGGTGGCAAGTTGAAATAAGGCTAGTCCGTTATCAACTTGAAAAAGTGGCACCGAGTCGGTGCT	CGGAACCGGAGGCGGAAGCGCCCGGTCATCCGCCTGTGCTGTGTCTCCCCTCGCTTCTCTCGTACTGTTCCACCACGGTGT	AGTCTTCGTTGTG	hairpin	PP7v3 scaffold	GCTCCCACAACGAAGACTGACGTTTCAGAGCCACCAGAAGATATGGCTTCGGTGGCAAGTTGAAATAAGGCTAGTCCGTTATCAACTTGAAAAAGTGGCACCGAGTCGGTGCTCGGAACCGGAGGCGGAAGCGCCCGGTCATCCGCCTGTGCTGTGTCTCCCCTCGCTTCTCTCGTACTGTTCCACCACGGTGTAGTCTTCGTTGTGGGACTTCGGTCCTTTTTT
S3g	TLR reporter	insertion	U6	GCTCCCACAACGAAGACTGAC	GTTTCAGAGCCACCAGAAGATATGGCTTCGGTGGCAAGTTGAAATAAGGCTAGTCCGTTATCAACTTGAAAAAGTGGCACCGAGTCGGTGCT	CGGAACCGGAGGCGGAAGCGCCCGGTCATCCGCCTGTGCTGTGTCTCCCCTCGCTTCTCTCGTACTGTTCCACCACGGTGT	AGTCTTCGTTGTG	g32	PP7v3 scaffold	GCTCCCACAACGAAGACTGACGTTTCAGAGCCACCAGAAGATATGGCTTCGGTGGCAAGTTGAAATAAGGCTAGTCCGTTATCAACTTGAAAAAGTGGCACCGAGTCGGTGCTCGGAACCGGAGGCGGAAGCGCCCGGTCATCCGCCTGTGCTGTGTCTCCCCTCGCTTCTCTCGTACTGTTCCACCACGGTGTAGTCTTCGTTGTGCTGACCAGCTATGAGGTCATACATCGTCATAGCTTTTTT
S3g	TLR reporter	insertion	U6	GCTCCCACAACGAAGACTGAC	GTTTCAGAGCCACCAGAAGATATGGCTTCGGTGGCAAGTTGAAATAAGGCTAGTCCGTTATCAACTTGAAAAAGTGGCACCGAGTCGGTGCT	CGGAACCGGAGGCGGAAGCGCCCGGTCATCCGCCTGTGCTGTGTCTCCCCTCGCTTCTCTCGTACTGTTCCACCACGGTGT	AGTCTTCGTTGTG	BWYV	PP7v3 scaffold	GCTCCCACAACGAAGACTGACGTTTCAGAGCCACCAGAAGATATGGCTTCGGTGGCAAGTTGAAATAAGGCTAGTCCGTTATCAACTTGAAAAAGTGGCACCGAGTCGGTGCTCGGAACCGGAGGCGGAAGCGCCCGGTCATCCGCCTGTGCTGTGTCTCCCCTCGCTTCTCTCGTACTGTTCCACCACGGTGTAGTCTTCGTTGTGCGCGGCACCGTCCGCGGAACAAACGGTTTTTT
S3a-b	TLR reporter	insertion	U6	GCTCCCACAACGAAGACTGAC	GTTTCAGAGCTATGCTGGACCAGAAGATATGGCTTCGGTTCAGCATAGCAAGTTGAAATAAGGCTAGTCCGTTATCAACTTGAAAAAGTGGCACCGAGTCGGTGCT	CGGAACCGGAGGCGGAAGCGCCCGGTCATCCGCCTGTGCTGTGTCTCCCCTCGCTTCTCTCGTACTGTTCCACCACGGTGT	AGTCTTCGTTGTG	tRNA	PP7v1 scaffold	GCTCCCACAACGAAGACTGACGTTTCAGAGCTATGCTGGACCAGAAGATATGGCTTCGGTTCAGCATAGCAAGTTGAAATAAGGCTAGTCCGTTATCAACTTGAAAAAGTGGCACCGAGTCGGTGCTCGGAACCGGAGGCGGAAGCGCCCGGTCATCCGCCTGTGCTGTGTCTCCCCTCGCTTCTCTCGTACTGTTCCACCACGGTGTAGTCTTCGTTGTGGCCAGGGTAGCTCAATTGGTAGAGCATCAGGCTAGTATCCTGTCGGTTCCGGTTCAAGTCCGGGCCCTGGTTTTTTTT
S2d	TLR reporter	insertion	U6	GAGGTGTCTCGGATCCGCTGC	GTTTCAGAGCTATGCTGGAAACAGCATAGCAAGTTGAAATAAGGCTAGTCCGTTATCAACTTGAAAAAGTGGCACCGAGTCGGTGCT	CCGTGGTGGAACAGTACGAGAGAAGCGAGGGGAGACACAGCACAGGCGGATGACCGGGCGCTTCCGCCTCCGGTTCCGCGT	GCGGATCCGAGAC	tRNA	Dang et al. scaffold	GAGGTGTCTCGGATCCGCTGCGTTTCAGAGCTATGCTGGAAACAGCATAGCAAGTTGAAATAAGGCTAGTCCGTTATCAACTTGAAAAAGTGGCACCGAGTCGGTGCTCCGTGGTGGAACAGTACGAGAGAAGCGAGGGGAGACACAGCACAGGCGGATGACCGGGCGCTTCCGCCTCCGGTTCCGCGTGCGGATCCGAGACGCCAGGGTAGCTCAATTGGTAGAGCATCAGGCTAGTATCCTGTCGGTTCCGGTTCAAGTCCGGGCCCTGGTTTTTTTT
S3b	TLR reporter	insertion	U6	GCTCCCACAACGAAGACTGAC	GTTTCAGAGCCACCAGAAGATATGGCTTCGGTGGCAAGTTGAAATAAGGCTAGTCCGTTATCAACTTGAAAAAGTGGCACCGAGTCGGTGCT	CGGAACCGGAGGCGGAAGCGCCCGGTCATCCGCCTGTGCTGTGTCTCCCCTCGCTTCTCTCGTACTGTTCCACCACGGTGT	AGTCTTCGTTGTG	tRNA	PP7v2 scaffold	GCTCCCACAACGAAGACTGACGTTTCAGAGCCGCAGAAGATATGGCTTCGCGGCAAGTTGAAATAAGGCTAGTCCGTTATCAACTTGAAAAAGTGGCACCGAGTCGGTGCTCGGAACCGGAGGCGGAAGCGCCCGGTCATCCGCCTGTGCTGTGTCTCCCCTCGCTTCTCTCGTACTGTTCCACCACGGTGTAGTCTTCGTTGTGGCCAGGGTAGCTCAATTGGTAGAGCATCAGGCTAGTATCCTGTCGGTTCCGGTTCAAGTCCGGGCCCTGGTTTTTTTT
S3b	TLR reporter	insertion	U6	GCTCCCACAACGAAGACTGAC	GTTTCAGAGCCACCAGAAGATATGGCTTCGGTGGCAAGTTGAAATAAGGCTAGTCCGTTATCAACTTGAAAAAGTGGCACCGAGTCGGTGCT	CGGAACCGGAGGCGGAAGCGCCCGGTCATCCGCCTGTGCTGTGTCTCCCCTCGCTTCTCTCGTACTGTTCCACCACGGTGT	AGTCTTCGTTGTG	tRNA	PP7v4 scaffold	GCTCCCACAACGAAGACTGACGTTTCAGAGCTAGACCAGAAGATATGGCTTCGGTTTAGCAAGTTGAAATAAGGCTAGTCCGTTATCAACTTGAAAAAGTGGCACCGAGTCGGTGCTCGGAACCGGAGGCGGAAGCGCCCGGTCATCCGCCTGTGCTGTGTCTCCCCTCGCTTCTCTCGTACTGTTCCACCACGGTGTAGTCTTCGTTGTGGCCAGGGTAGCTCAATTGGTAGAGCATCAGGCTAGTATCCTGTCGGTTCCGGTTCAAGTCCGGGCCCTGGTTTTTTTT
3, S5a, S8a	DNMT1	FLAG insertion	U6	GATTCCTGGTGCCAGAAACA	GTTTCAGAGCCACCAGAAGATATGGCTTCGGTGGCAAGTTGAAATAAGGCTAGTCCGTTATCAACTTGAAAAAGTGGCACCGAGTCGGTGCT	TCTGCCCTCCCGTCACCCCTGTCTCGAGCTTATCGTCGTCATCCTTGTAATC	TTCTGGCACCAGGA	tevopreQ1	PP7v3 scaffold	GATTCCTGGTGCCAGAAACAGTTTCAGAGCCACCAGAAGATATGGCTTCGGTGGCAAGTTGAAATAAGGCTAGTCCGTTATCAACTTGAAAAAGTGGCACCGAGTCGGTGCTTCTGCCCTCCCGTCACCCCTGTCTCGAGCTTATCGTCGTCATCCTTGTAATCTTCTGGCACCAGGACGCGGTTCTATCTAGTTACGCGTTAAACCAACTAGAATTTTTT
3, S5a, S8a	RNF2	FLAG insertion	U6	GTCATCTTAGTCATTACCTG	GTTTCAGAGCCACCAGAAGATATGGCTTCGGTGGCAAGTTGAAATAAGGCTAGTCCGTTATCAACTTGAAAAAGTGGCACCGAGTCGGTGCT	TGAGTTACAACGAACACCTCAGCTCGAGCTTATCGTCGTCATCCTTGTAATC	GTAATGACTAAGATG	tevopreQ1	PP7v3 scaffold	GTCATCTTAGTCATTACCTGGTTTCAGAGCCACCAGAAGATATGGCTTCGGTGGCAAGTTGAAATAAGGCTAGTCCGTTATCAACTTGAAAAAGTGGCACCGAGTCGGTGCTTGAGTTACAACGAACACCTCAGCTCGAGCTTATCGTCGTCATCCTTGTAATCGTAATGACTAAGATGCGCGGTTCTATCTAGTTACGCGTTAAACCAACTAGAATTTTTT
3, S5a, S8a	VEGFA	FLAG insertion	U6	GATGTCTGCAGGCCAGATGA	GTTTCAGAGCCACCAGAAGATATGGCTTCGGTGGCAAGTTGAAATAAGGCTAGTCCGTTATCAACTTGAAAAAGTGGCACCGAGTCGGTGCT	AATGTGCCATCTGGAGCACTCACTCGAGCTTATCGTCGTCATCCTTGTAATC	TCTGGCCTGCAGA	tevopreQ1	PP7v3 scaffold	GATGTCTGCAGGCCAGATGAGTTTCAGAGCCACCAGAAGATATGGCTTCGGTGGCAAGTTGAAATAAGGCTAGTCCGTTATCAACTTGAAAAAGTGGCACCGAGTCGGTGCTAATGTGCCATCTGGAGCACTCACTCGAGCTTATCGTCGTCATCCTTGTAATCTCTGGCCTGCAGACGCGGTTCTATCTAGTTACGCGTTAAACCAACTAGAATTTTTT
3, S5a, S8a	HEK3	FLAG insertion	U6	GGCCCAGACTGAGCACGTGA	GTTTCAGAGCCACCAGAAGATATGGCTTCGGTGGCAAGTTGAAATAAGGCTAGTCCGTTATCAACTTGAAAAAGTGGCACCGAGTCGGTGCT	TGGAGGAAGCAGGGCTTCCTTTCCTCTGCCATCACTCGAGCTTATCGTCGTCATCCTTGTAATC	CGTGCTCAGTCTG	tevopreQ1	PP7v3 scaffold	GGCCCAGACTGAGCACGTGAGTTTCAGAGCCACCAGAAGATATGGCTTCGGTGGCAAGTTGAAATAAGGCTAGTCCGTTATCAACTTGAAAAAGTGGCACCGAGTCGGTGCTTGGAGGAAGCAGGGCTTCCTTTCCTCTGCCATCACTCGAGCTTATCGTCGTCATCCTTGTAATCCGTGCTCAGTCTGCGCGGTTCTATCTAGTTACGCGTTAAACCAACTAGAATTTTTT
3, S5a, S7, S8a	RUNX1	FLAG insertion	7SK	GCATTTTCAGGAGGAAGCGA	GTTTCAGAGCCACCAGAAGATATGGCTTCGGTGGCAAGTTGAAATAAGGCTAGTCCGTTATCAACTTGAAAAAGTGGCACCGAGTCGGTGCT	TGTCTGAAGCCATCGCTCGAGCTTATCGTCGTCATCCTTGTAATC	CTTCCTCCTGAAAAT	tevopreQ1	PP7v3 scaffold	GCATTTTCAGGAGGAAGCGAGTTTCAGAGCCACCAGAAGATATGGCTTCGGTGGCAAGTTGAAATAAGGCTAGTCCGTTATCAACTTGAAAAAGTGGCACCGAGTCGGTGCTTGTCTGAAGCCATCGCTCGAGCTTATCGTCGTCATCCTTGTAATCCTTCCTCCTGAAAATCGCGGTTCTATCTAGTTACGCGTTAAACCAACTAGAATTTTTT
S5b, S8b	DNMT1	FRT insertion	U6	GATTCCTGGTGCCAGAAACA	GTTTCAGAGCCACCAGAAGATATGGCTTCGGTGGCAAGTTGAAATAAGGCTAGTCCGTTATCAACTTGAAAAAGTGGCACCGAGTCGGTGCT	TCTGCCCTCCCGTCACCCCTGTCTCGAGGAAGTTCCTATACTTTCTAGAGAATAGGAACTTCGGAATAGGAACTTC	TTCTGGCACCAGGA	tevopreQ1	PP7v3 scaffold	GATTCCTGGTGCCAGAAACAGTTTCAGAGCCACCAGAAGATATGGCTTCGGTGGCAAGTTGAAATAAGGCTAGTCCGTTATCAACTTGAAAAAGTGGCACCGAGTCGGTGCTTCTGCCCTCCCGTCACCCCTGTCTCGAGGAAGTTCCTATACTTTCTAGAGAATAGGAACTTCGGAATAGGAACTTCTTCTGGCACCAGGACGCGGTTCTATCTAGTTACGCGTTAAACCAACTAGAATTTTTT
S5b, S8b	RNF2	FRT insertion	U6	GTCATCTTAGTCATTACCTG	GTTTCAGAGCCACCAGAAGATATGGCTTCGGTGGCAAGTTGAAATAAGGCTAGTCCGTTATCAACTTGAAAAAGTGGCACCGAGTCGGTGCT	TGAGTTACAACGAACACCTCAGCTCGAGGAAGTTCCTATTCCGAAGTTCCTATTCTCTAGAAAGTATAGGAACTTC	GTAATGACTAAGATG	tevopreQ1	PP7v3 scaffold	GTCATCTTAGTCATTACCTGGTTTCAGAGCCACCAGAAGATATGGCTTCGGTGGCAAGTTGAAATAAGGCTAGTCCGTTATCAACTTGAAAAAGTGGCACCGAGTCGGTGCTTGAGTTACAACGAACACCTCAGCTCGAGGAAGTTCCTATTCCGAAGTTCCTATTCTCTAGAAAGTATAGGAACTTCGTAATGACTAAGATGCGCGGTTCTATCTAGTTACGCGTTAAACCAACTAGAATTTTTT
S5b, S8b	VEGFA	FRT insertion	U6	GATGTCTGCAGGCCAGATGA	GTTTCAGAGCCACCAGAAGATATGGCTTCGGTGGCAAGTTGAAATAAGGCTAGTCCGTTATCAACTTGAAAAAGTGGCACCGAGTCGGTGCT	AATGTGCCATCTGGAGCACTCACTCGAGGAAGTTCCTATACTTTCTAGAGAATAGGAACTTCGGAATAGGAACTTC	TCTGGCCTGCAGA	tevopreQ1	PP7v3 scaffold	GATGTCTGCAGGCCAGATGAGTTTCAGAGCCACCAGAAGATATGGCTTCGGTGGCAAGTTGAAATAAGGCTAGTCCGTTATCAACTTGAAAAAGTGGCACCGAGTCGGTGCTAATGTGCCATCTGGAGCACTCACTCGAGGAAGTTCCTATACTTTCTAGAGAATAGGAACTTCGGAATAGGAACTTCTCTGGCCTGCAGACGCGGTTCTATCTAGTTACGCGTTAAACCAACTAGAATTTTTT
S6, S9a	EMX1	single base substitution	U6	GAGTCCGAGCAGAAGAAGAA	GTTTCAGAGCCACCAGAAGATATGGCTTCGGTGGCAAGTTGAAATAAGGCTAGTCCGTTATCAACTTGAAAAAGTGGCACCGAGTCGGTGCT	GTGATGGGAGCTCTTC	TTCTTCTGCTCGGA	tevopreQ1	PP7v3 scaffold	GAGTCCGAGCAGAAGAAGAAGTTTCAGAGCCACCAGAAGATATGGCTTCGGTGGCAAGTTGAAATAAGGCTAGTCCGTTATCAACTTGAAAAAGTGGCACCGAGTCGGTGCTGTGATGGGAGCTCTTCTTCTTCTGCTCGGACGCGGTTCTATCTAGTTACGCGTTAAACCAACTAGAATTTTTT
S6	RUNX1	single base substitution	U6	GCATTTTCAGGAGGAAGCGA	GTTTCAGAGCCACCAGAAGATATGGCTTCGGTGGCAAGTTGAAATAAGGCTAGTCCGTTATCAACTTGAAAAAGTGGCACCGAGTCGGTGCT	TGTCTGAAGGCATCG	CTTCCTCCTGAAAAT	tevopreQ1	PP7v3 scaffold	GCATTTTCAGGAGGAAGCGAGTTTCAGAGCCACCAGAAGATATGGCTTCGGTGGCAAGTTGAAATAAGGCTAGTCCGTTATCAACTTGAAAAAGTGGCACCGAGTCGGTGCTTGTCTGAAGGCATCGCTTCCTCCTGAAAATCGCGGTTCTATCTAGTTACGCGTTAAACCAACTAGAATTTTTT
S6	FANCF	single base substitution	U6	GGAATCCCTTCTGCAGCACC	GTTTCAGAGCCACCAGAAGATATGGCTTCGGTGGCAAGTTGAAATAAGGCTAGTCCGTTATCAACTTGAAAAAGTGGCACCGAGTCGGTGCT	GCTCGGAAAAGCGATCCACGT	GCTGCAGAAGGGAT	tevopreQ1	PP7v3 scaffold	GGAATCCCTTCTGCAGCACCGTTTCAGAGCCACCAGAAGATATGGCTTCGGTGGCAAGTTGAAATAAGGCTAGTCCGTTATCAACTTGAAAAAGTGGCACCGAGTCGGTGCTGCTCGGAAAAGCGATCCACGTGCTGCAGAAGGGATCGCGGTTCTATCTAGTTACGCGTTAAACCAACTAGAATTTTTT
S6, S9b	FANCF	extended substitution	U6	GGAATCCCTTCTGCAGCACC	GTTTCAGAGCCACCAGAAGATATGGCTTCGGTGGCAAGTTGAAATAAGGCTAGTCCGTTATCAACTTGAAAAAGTGGCACCGAGTCGGTGCT	GCTCGGAAAAGCGATATTCGT	GCTGCAGAAGGGAT	tevopreQ1	PP7v3 scaffold	GGAATCCCTTCTGCAGCACCGTTTCAGAGCCACCAGAAGATATGGCTTCGGTGGCAAGTTGAAATAAGGCTAGTCCGTTATCAACTTGAAAAAGTGGCACCGAGTCGGTGCTGCTCGGAAAAGCGATATTCGTGCTGCAGAAGGGATCGCGGTTCTATCTAGTTACGCGTTAAACCAACTAGAATTTTTT
S6, S9b	DNMT1	single base substitution	U6	GATTCCTGGTGCCAGAAACA	GTTTCAGAGCCACCAGAAGATATGGCTTCGGTGGCAAGTTGAAATAAGGCTAGTCCGTTATCAACTTGAAAAAGTGGCACCGAGTCGGTGCT	GTTCTGCCCTCCCGTCATCCCTGT	TTCTGGCACCAGG	tevopreQ1	PP7v3 scaffold	GATTCCTGGTGCCAGAAACAGTTTCAGAGCCACCAGAAGATATGGCTTCGGTGGCAAGTTGAAATAAGGCTAGTCCGTTATCAACTTGAAAAAGTGGCACCGAGTCGGTGCTGTTCTGCCCTCCCGTCATCCCTGTTTCTGGCACCAGGCGCGGTTCTATCTAGTTACGCGTTAAACCAACTAGAATTTTTT
S6	DNMT1	extended substitution	U6	GATTCCTGGTGCCAGAAACA	GTTTCAGAGCCACCAGAAGATATGGCTTCGGTGGCAAGTTGAAATAAGGCTAGTCCGTTATCAACTTGAAAAAGTGGCACCGAGTCGGTGCT	GTTCTGCCCTCCCGTGGTCCCTGT	TTCTGGCACCAGG	tevopreQ1	PP7v3 scaffold	GATTCCTGGTGCCAGAAACAGTTTCAGAGCCACCAGAAGATATGGCTTCGGTGGCAAGTTGAAATAAGGCTAGTCCGTTATCAACTTGAAAAAGTGGCACCGAGTCGGTGCTGTTCTGCCCTCCCGTGGTCCCTGTTTCTGGCACCAGGCGCGGTTCTATCTAGTTACGCGTTAAACCAACTAGAATTTTTT
S6	HEK4	single base substitution	U6	GGCACTGCGGCTGGAGGTGG	GTTTCAGAGCCACCAGAAGATATGGCTTCGGTGGCAAGTTGAAATAAGGCTAGTCCGTTATCAACTTGAAAAAGTGGCACCGAGTCGGTGCT	TTAACCCCAA	CCTCCAGCC	tevopreQ1	PP7v3 scaffold	GGCACTGCGGCTGGAGGTGGGTTTCAGAGCCACCAGAAGATATGGCTTCGGTGGCAAGTTGAAATAAGGCTAGTCCGTTATCAACTTGAAAAAGTGGCACCGAGTCGGTGCTTTAACCCCAACCTCCAGCCCGCGGTTCTATCTAGTTACGCGTTAAACCAACTAGAATTTTTT
S6	HBB	single base substitution	U6	GCATGGTGCACCTGACTCCTG	GTTTCAGAGCCACCAGAAGATATGGCTTCGGTGGCAAGTTGAAATAAGGCTAGTCCGTTATCAACTTGAAAAAGTGGCACCGAGTCGGTGCT	AGACTTCTCTTCAG	GAGTCAGGTGCAC	tevopreQ1	PP7v3 scaffold	GCATGGTGCACCTGACTCCTGGTTTCAGAGCCACCAGAAGATATGGCTTCGGTGGCAAGTTGAAATAAGGCTAGTCCGTTATCAACTTGAAAAAGTGGCACCGAGTCGGTGCTAGACTTCTCTTCAGGAGTCAGGTGCACCGCGGTTCTATCTAGTTACGCGTTAAACCAACTAGAATTTTTT
S6	PRNP	single base substitution	U6	GCAGTGGTGGGGGGCCTTGG	GTTTCAGAGCCACCAGAAGATATGGCTTCGGTGGCAAGTTGAAATAAGGCTAGTCCGTTATCAACTTGAAAAAGTGGCACCGAGTCGGTGCT	ATGTAGACGCCA	AGGCCCCCCACC	tevopreQ1	PP7v3 scaffold	GCAGTGGTGGGGGGCCTTGGGTTTCAGAGCCACCAGAAGATATGGCTTCGGTGGCAAGTTGAAATAAGGCTAGTCCGTTATCAACTTGAAAAAGTGGCACCGAGTCGGTGCTATGTAGACGCCAAGGCCCCCCACCCGCGGTTCTATCTAGTTACGCGTTAAACCAACTAGAATTTTTT
S6	CDKL5	single base substitution	U6	GAGGGACTCCTAGAGGACTG	GTTTCAGAGCCACCAGAAGATATGGCTTCGGTGGCAAGTTGAAATAAGGCTAGTCCGTTATCAACTTGAAAAAGTGGCACCGAGTCGGTGCT	ATATTGACACAATTCCCCAA	TCCTCTAGGAGTC	tevopreQ1	PP7v3 scaffold	GAGGGACTCCTAGAGGACTGGTTTCAGAGCCACCAGAAGATATGGCTTCGGTGGCAAGTTGAAATAAGGCTAGTCCGTTATCAACTTGAAAAAGTGGCACCGAGTCGGTGCTATATTGACACAATTCCCCAATCCTCTAGGAGTCCGCGGTTCTATCTAGTTACGCGTTAAACCAACTAGAATTTTTT
S6, S9a	EMX1	FLAG insertion	U6	GAGTCCGAGCAGAAGAAGAA	GTTTCAGAGCCACCAGAAGATATGGCTTCGGTGGCAAGTTGAAATAAGGCTAGTCCGTTATCAACTTGAAAAAGTGGCACCGAGTCGGTGCT	GTGATGGGAGCCCTTCCTCGAGCTTATCGTCGTCATCCTTGTAATC	TTCTTCTGCTCGGA	tevopreQ1	PP7v3 scaffold	GAGTCCGAGCAGAAGAAGAAGTTTCAGAGCCACCAGAAGATATGGCTTCGGTGGCAAGTTGAAATAAGGCTAGTCCGTTATCAACTTGAAAAAGTGGCACCGAGTCGGTGCTGTGATGGGAGCCCTTCCTCGAGCTTATCGTCGTCATCCTTGTAATCTTCTTCTGCTCGGACGCGGTTCTATCTAGTTACGCGTTAAACCAACTAGAATTTTTT
S6	FANCF	FLAG insertion	U6	GGAATCCCTTCTGCAGCACC	GTTTCAGAGCCACCAGAAGATATGGCTTCGGTGGCAAGTTGAAATAAGGCTAGTCCGTTATCAACTTGAAAAAGTGGCACCGAGTCGGTGCT	GCTCGGAAAAGCGATCCAGGTCTCGAGCTTATCGTCGTCATCCTTGTAATC	GCTGCAGAAGGGAT	tevopreQ1	PP7v3 scaffold	GGAATCCCTTCTGCAGCACCGTTTCAGAGCCACCAGAAGATATGGCTTCGGTGGCAAGTTGAAATAAGGCTAGTCCGTTATCAACTTGAAAAAGTGGCACCGAGTCGGTGCTGCTCGGAAAAGCGATCCAGGTCTCGAGCTTATCGTCGTCATCCTTGTAATCGCTGCAGAAGGGATCGCGGTTCTATCTAGTTACGCGTTAAACCAACTAGAATTTTTT
S6	HEK4	FLAG insertion	U6	GGCACTGCGGCTGGAGGTGG	GTTTCAGAGCCACCAGAAGATATGGCTTCGGTGGCAAGTTGAAATAAGGCTAGTCCGTTATCAACTTGAAAAAGTGGCACCGAGTCGGTGCT	TTAACCCCCACTCGAGCTTATCGTCGTCATCCTTGTAATC	CCTCCAGCC	tevopreQ1	PP7v3 scaffold	GGCACTGCGGCTGGAGGTGGGTTTCAGAGCCACCAGAAGATATGGCTTCGGTGGCAAGTTGAAATAAGGCTAGTCCGTTATCAACTTGAAAAAGTGGCACCGAGTCGGTGCTTTAACCCCCACTCGAGCTTATCGTCGTCATCCTTGTAATCCCTCCAGCCCGCGGTTCTATCTAGTTACGCGTTAAACCAACTAGAATTTTTT
S6	HBB	FLAG insertion	U6	GCATGGTGCACCTGACTCCTG	GTTTCAGAGCCACCAGAAGATATGGCTTCGGTGGCAAGTTGAAATAAGGCTAGTCCGTTATCAACTTGAAAAAGTGGCACCGAGTCGGTGCT	AGACTTCTCCTCAGCTCGAGCTTATCGTCGTCATCCTTGTAATC	GAGTCAGGTGCAC	tevopreQ1	PP7v3 scaffold	GCATGGTGCACCTGACTCCTGGTTTCAGAGCCACCAGAAGATATGGCTTCGGTGGCAAGTTGAAATAAGGCTAGTCCGTTATCAACTTGAAAAAGTGGCACCGAGTCGGTGCTAGACTTCTCCTCAGCTCGAGCTTATCGTCGTCATCCTTGTAATCGAGTCAGGTGCACCGCGGTTCTATCTAGTTACGCGTTAAACCAACTAGAATTTTTT
S6	PRNP	FLAG insertion	U6	GCAGTGGTGGGGGGCCTTGG	GTTTCAGAGCCACCAGAAGATATGGCTTCGGTGGCAAGTTGAAATAAGGCTAGTCCGTTATCAACTTGAAAAAGTGGCACCGAGTCGGTGCT	ATGTAGCCGCCACTCGAGCTTATCGTCGTCATCCTTGTAATC	AGGCCCCCCACC	tevopreQ1	PP7v3 scaffold	GCAGTGGTGGGGGGCCTTGGGTTTCAGAGCCACCAGAAGATATGGCTTCGGTGGCAAGTTGAAATAAGGCTAGTCCGTTATCAACTTGAAAAAGTGGCACCGAGTCGGTGCTATGTAGCCGCCACTCGAGCTTATCGTCGTCATCCTTGTAATCAGGCCCCCCACCCGCGGTTCTATCTAGTTACGCGTTAAACCAACTAGAATTTTTT
S6	CDKL5	FLAG insertion	U6	GAGGGACTCCTAGAGGACTG	GTTTCAGAGCCACCAGAAGATATGGCTTCGGTGGCAAGTTGAAATAAGGCTAGTCCGTTATCAACTTGAAAAAGTGGCACCGAGTCGGTGCT	ATATTGACACAATTCCCCAGCTCGAGCTTATCGTCGTCATCCTTGTAATC	TCCTCTAGGAGTC	tevopreQ1	PP7v3 scaffold	GAGGGACTCCTAGAGGACTGGTTTCAGAGCCACCAGAAGATATGGCTTCGGTGGCAAGTTGAAATAAGGCTAGTCCGTTATCAACTTGAAAAAGTGGCACCGAGTCGGTGCTATATTGACACAATTCCCCAGCTCGAGCTTATCGTCGTCATCCTTGTAATCTCCTCTAGGAGTCCGCGGTTCTATCTAGTTACGCGTTAAACCAACTAGAATTTTTT
S10b	ENO1-C	insertion	U6	GCCCACAGCTTACTTGGCCA	GTTTCAGAGCCACCAGAAGATATGGCTTCGGTGGCAAGTTGAAATAAGGCTAGTCCGTTATCAACTTGAAAAAGTGGCACCGAGTCGGTGCT	TCAGAAACCCCTTGGCCAAGGGTACCGAGCTCAACTTCAAGGAGTGGCAGAAGGCCTTTACCGATATGATGTAA	CCAAGTAAGCTGTG	tevopreQ1	PP7v3 scaffold	GCCCACAGCTTACTTGGCCAGTTTCAGAGCCACCAGAAGATATGGCTTCGGTGGCAAGTTGAAATAAGGCTAGTCCGTTATCAACTTGAAAAAGTGGCACCGAGTCGGTGCTTCAGAAACCCCTTGGCCAAGGGTACCGAGCTCAACTTCAAGGAGTGGCAGAAGGCCTTTACCGATATGATGTAACCAAGTAAGCTGTGCGCGGTTCTATCTAGTTACGCGTTAAACCAACTAGAATTTTTT
S10c	ENO1-N	insertion	U6	GTGGATCTTGAGAATAGACA	GTTTCAGAGCCACCAGAAGATATGGCTTCGGTGGCAAGTTGAAATAAGGCTAGTCCGTTATCAACTTGAAAAAGTGGCACCGAGTCGGTGCT	CTTCTACAGAAGTTCACCATGACCGAGCTCAACTTCAAGGAGTGGCAGAAGGCCTTTACCGATATGATGGGTGGCGGAT	CTATTCTCAAGATCC	tevopreQ1	PP7v3 scaffold	GTGGATCTTGAGAATAGACAGTTTCAGAGCCACCAGAAGATATGGCTTCGGTGGCAAGTTGAAATAAGGCTAGTCCGTTATCAACTTGAAAAAGTGGCACCGAGTCGGTGCTCTTCTACAGAAGTTCACCATGACCGAGCTCAACTTCAAGGAGTGGCAGAAGGCCTTTACCGATATGATGGGTGGCGGATCTATTCTCAAGATCCCGCGGTTCTATCTAGTTACGCGTTAAACCAACTAGAATTTTTT
S10b	AHSA1	insertion	U6	GGCCGCGATAGGAGAGCCGA	GTTTCAGAGCCACCAGAAGATATGGCTTCGGTGGCAAGTTGAAATAAGGCTAGTCCGTTATCAACTTGAAAAAGTGGCACCGAGTCGGTGCT	GTGGGTCTCCCTCACCCCACTTGGCTCCGCCACCCATCATATCGGTAAAGGCCTTCTGCCACTCCTTGAAGTTGAGCTCGGT	GCTCTCCTATCGC	tevopreQ1	PP7v3 scaffold	GCCGCGATAGGAGAGCCGAGTTTCAGAGCCACCAGAAGATATGGCTTCGGTGGCAAGTTGAAATAAGGCTAGTCCGTTATCAACTTGAAAAAGTGGCACCGAGTCGGTGCTGTGGGTCTCCCTCACCCCACTTGGCTCCGCCACCCATCATATCGGTAAAGGCCTTCTGCCACTCCTTGAAGTTGAGCTCGGTGGACATCGGCTCTCCTATCGCCGCGGTTCTATCTAGTTACGCGTTAAACCAACTAGAATTTTTT
S10b	LDHB	insertion	U6	GCCTAGAGCTCACTAGTCAC	GTTTCAGAGCCACCAGAAGATATGGCTTCGGTGGCAAGTTGAAATAAGGCTAGTCCGTTATCAACTTGAAAAAGTGGCACCGAGTCGGTGCT	CATCCAGAAGGACCTAAAAGACCTGGGTGGCGGAACCGAGCTCAACTTCAAGGAGTGGCAGAAGGCCTTTACCGATATGATGTG	ACTAGTGAGCTCTAG	tevopreQ1	PP7v3 scaffold	GCCTAGAGCTCACTAGTCACGTTTCAGAGCCACCAGAAGATATGGCTTCGGTGGCAAGTTGAAATAAGGCTAGTCCGTTATCAACTTGAAAAAGTGGCACCGAGTCGGTGCTCATCCAGAAGGACCTAAAAGACCTGGGTGGCGGAACCGAGCTCAACTTCAAGGAGTGGCAGAAGGCCTTTACCGATATGATGTGACTAGTGAGCTCTAGCGCGGTTCTATCTAGTTACGCGTTAAACCAACTAGAATTTTTT
S10b	PARP1	insertion	U6	GGGCAGCTAGGGGAGGATGG	GTTTCAGAGCCACCAGAAGATATGGCTTCGGTGGCAAGTTGAAATAAGGCTAGTCCGTTATCAACTTGAAAAAGTGGCACCGAGTCGGTGCT	GCTTATCCGAAGACTCCGCCCCGCCACCCATCATATCGGTAAAGGCCTTCTGCCACTCCTTGAAGTTGAGCTCGGTCA	TCCTCCCCTAGCT	tevopreQ1	PP7v3 scaffold	GGGCAGCTAGGGGAGGATGGGTTTCAGAGCCACCAGAAGATATGGCTTCGGTGGCAAGTTGAAATAAGGCTAGTCCGTTATCAACTTGAAAAAGTGGCACCGAGTCGGTGCTGCTTATCCGAAGACTCCGCCCCGCCACCCATCATATCGGTAAAGGCCTTCTGCCACTCCTTGAAGTTGAGCTCGGTCATCCTCCCCTAGCTCGCGGTTCTATCTAGTTACGCGTTAAACCAACTAGAATTTTTT
S10b	PKM	insertion	U6	GTCACTATGGGGCTTCGACA	GTTTCAGAGCCACCAGAAGATATGGCTTCGGTGGCAAGTTGAAATAAGGCTAGTCCGTTATCAACTTGAAAAAGTGGCACCGAGTCGGTGCT	AGGACCTCAGCAGCCATGACCGAGCTCAACTTCAAGGAGTGGCAGAAGGCCTTTACCGATATGATGGGTGGCGGGT	CGAAGCCCCATAG	tevopreQ1	PP7v3 scaffold	GTCACTATGGGGCTTCGACAGTTTCAGAGCCACCAGAAGATATGGCTTCGGTGGCAAGTTGAAATAAGGCTAGTCCGTTATCAACTTGAAAAAGTGGCACCGAGTCGGTGCTAGGACCTCAGCAGCCATGACCGAGCTCAACTTCAAGGAGTGGCAGAAGGCCTTTACCGATATGATGGGTGGCGGGTCGAAGCCCCATAGCGCGGTTCTATCTAGTTACGCGTTAAACCAACTAGAATTTTTT
S10b	VIM	insertion	U6	GCTCCGCAGCCATGTCCACC	GTTTCAGAGCCACCAGAAGATATGGCTTCGGTGGCAAGTTGAAATAAGGCTAGTCCGTTATCAACTTGAAAAAGTGGCACCGAGTCGGTGCT	GGACACGGACCTGGTGGACCCGCCACCCATCATATCGGTAAAGGCCTTCTGCCACTCCTTGAAGTTGAGCTCGGT	GGACATGGCTGC	tevopreQ1	PP7v3 scaffold	GCTCCGCAGCCATGTCCACCGTTTCAGAGCCACCAGAAGATATGGCTTCGGTGGCAAGTTGAAATAAGGCTAGTCCGTTATCAACTTGAAAAAGTGGCACCGAGTCGGTGCTGGACACGGACCTGGTGGACCCGCCACCCATCATATCGGTAAAGGCCTTCTGCCACTCCTTGAAGTTGAGCTCGGTGGACATGGCTGCCGCGGTTCTATCTAGTTACGCGTTAAACCAACTAGAATTTTTT
S10b	MIF	insertion	U6	GCCCTGCGGCTCTTAGGCGA	GTTTCAGAGCCACCAGAAGATATGGCTTCGGTGGCAAGTTGAAATAAGGCTAGTCCGTTATCAACTTGAAAAAGTGGCACCGAGTCGGTGCT	CTGGAACAACTCCACCTTCGCCGGTGGCGGAACCGAGCTCAACTTCAAGGAGTGGCAGAAGGCCTTTACCGATATGATGG	CCTAAGAGCCGCA	tevopreQ1	PP7v3 scaffold	GCCCTGCGGCTCTTAGGCGAGTTTCAGAGCCACCAGAAGATATGGCTTCGGTGGCAAGTTGAAATAAGGCTAGTCCGTTATCAACTTGAAAAAGTGGCACCGAGTCGGTGCTCTGGAACAACTCCACCTTCGCCGGTGGCGGAACCGAGCTCAACTTCAAGGAGTGGCAGAAGGCCTTTACCGATATGATGGCCTAAGAGCCGCACGCGGTTCTATCTAGTTACGCGTTAAACCAACTAGAATTTTTT
S10c	GAPDH	insertion	U6	GCGCTCAGACACCATGGGGA	GTTTCAGAGCCACCAGAAGATATGGCTTCGGTGGCAAGTTGAAATAAGGCTAGTCCGTTATCAACTTGAAAAAGTGGCACCGAGTCGGTGCT	CCGTTGACTCCGACCTTCACCTTCCCGCCACCCATCATATCGGTAAAGGCCTTCTGCCACTCCTTGAAGTTGAGCTCGGTGC	CCATGGTGTCTGA	tevopreQ1	PP7v3 scaffold	GCGCTCAGACACCATGGGGAGTTTCAGAGCCACCAGAAGATATGGCTTCGGTGGCAAGTTGAAATAAGGCTAGTCCGTTATCAACTTGAAAAAGTGGCACCGAGTCGGTGCTCCGTTGACTCCGACCTTCACCTTCCCGCCACCCATCATATCGGTAAAGGCCTTCTGCCACTCCTTGAAGTTGAGCTCGGTGCCCATGGTGTCTGACGCGGTTCTATCTAGTTACGCGTTAAACCAACTAGAATTTTTT
PE3 PE5 nicking gRNAs
figure	locus	promoter	spacer	scaffold	full sequence
1b, 2d, S2d-f, S3a-f	TLR reporter +50 trans	U6	GTGGCAGACTCGCTTGTGCC	GTTTAAGAGCTATGCTGGAAACAGCATAGCAAGTTTAAATAAGGCTAGTCCGTTATCAACTTGAAAAAGTGGCACCGAGTCGGTGCT	GTGGCAGACTCGCTTGTGCCGTTTAAGAGCTATGCTGGAAACAGCATAGCAAGTTTAAATAAGGCTAGTCCGTTATCAACTTGAAAAAGTGGCACCGAGTCGGTGCTTTTTTT
S3b	TLR reporter +69 trans	U6	GCCGCTTCCAGACTCTGGTG	GTTTAAGAGCTATGCTGGAAACAGCATAGCAAGTTTAAATAAGGCTAGTCCGTTATCAACTTGAAAAAGTGGCACCGAGTCGGTGCT	GCCGCTTCCAGACTCTGGTGGTTTAAGAGCTATGCTGGAAACAGCATAGCAAGTTTAAATAAGGCTAGTCCGTTATCAACTTGAAAAAGTGGCACCGAGTCGGTGCTTTTTTT
S3b	TLR reporter -42 cis	U6	GATGCCTGGCGCCTACAACG	GTTTAAGAGCTATGCTGGAAACAGCATAGCAAGTTTAAATAAGGCTAGTCCGTTATCAACTTGAAAAAGTGGCACCGAGTCGGTGCT	GATGCCTGGCGCCTACAACGGTTTAAGAGCTATGCTGGAAACAGCATAGCAAGTTTAAATAAGGCTAGTCCGTTATCAACTTGAAAAAGTGGCACCGAGTCGGTGCTTTTTTT
S3b	TLR reporter +43 cis	U6	GGCAGCGGATCCGAGACACC	GTTTAAGAGCTATGCTGGAAACAGCATAGCAAGTTTAAATAAGGCTAGTCCGTTATCAACTTGAAAAAGTGGCACCGAGTCGGTGCT	GGCAGCGGATCCGAGACACCGTTTAAGAGCTATGCTGGAAACAGCATAGCAAGTTTAAATAAGGCTAGTCCGTTATCAACTTGAAAAAGTGGCACCGAGTCGGTGCTTTTTTT
S3b	TLR reporter +28 cis	U6	CCGCCTCCGGTTCCGGCAG	GTTTAAGAGCTATGCTGGAAACAGCATAGCAAGTTTAAATAAGGCTAGTCCGTTATCAACTTGAAAAAGTGGCACCGAGTCGGTGCT	GCCGCCTCCGGTTCCGGCAGGTTTAAGAGCTATGCTGGAAACAGCATAGCAAGTTTAAATAAGGCTAGTCCGTTATCAACTTGAAAAAGTGGCACCGAGTCGGTGCTTTTTTT
S3b	TLR reporter +30 trans	U6	GAGGTGTCTCGGATCCGCTGC	GTTTAAGAGCTATGCTGGAAACAGCATAGCAAGTTTAAATAAGGCTAGTCCGTTATCAACTTGAAAAAGTGGCACCGAGTCGGTGCT	GAGGTGTCTCGGATCCGCTGCGTTTAAGAGCTATGCTGGAAACAGCATAGCAAGTTTAAATAAGGCTAGTCCGTTATCAACTTGAAAAAGTGGCACCGAGTCGGTGCTTTTTTT
S3b	TLR reporter -49 trans	U6	GTGTCCACGTTGTAGGCGCC	GTTTAAGAGCTATGCTGGAAACAGCATAGCAAGTTTAAATAAGGCTAGTCCGTTATCAACTTGAAAAAGTGGCACCGAGTCGGTGCT	GTGTCCACGTTGTAGGCGCCGTTTAAGAGCTATGCTGGAAACAGCATAGCAAGTTTAAATAAGGCTAGTCCGTTATCAACTTGAAAAAGTGGCACCGAGTCGGTGCTTTTTTT
S3b	TLR reporter -93 trans	U6	GTTGTAGGTGGTCTTGAAGT	GTTTAAGAGCTATGCTGGAAACAGCATAGCAAGTTTAAATAAGGCTAGTCCGTTATCAACTTGAAAAAGTGGCACCGAGTCGGTGCT	GTTGTAGGTGGTCTTGAAGTGTTTAAGAGCTATGCTGGAAACAGCATAGCAAGTTTAAATAAGGCTAGTCCGTTATCAACTTGAAAAAGTGGCACCGAGTCGGTGCTTTTTTT
S3c	TLR reporter +30 trans dsgRNA	U6	GCTCGGATCCGCTGC	GTTTAAGAGCTATGCTGGAAACAGCATAGCAAGTTTAAATAAGGCTAGTCCGTTATCAACTTGAAAAAGTGGCACCGAGTCGGTGCT	GCTCGGATCCGCTGCGTTTAAGAGCTATGCTGGAAACAGCATAGCAAGTTTAAATAAGGCTAGTCCGTTATCAACTTGAAAAAGTGGCACCGAGTCGGTGCTTTTTTT
S3c	TLR reporter +50 trans dsgRNA	U6	GACTCGCTTGTGCC	GTTTAAGAGCTATGCTGGAAACAGCATAGCAAGTTTAAATAAGGCTAGTCCGTTATCAACTTGAAAAAGTGGCACCGAGTCGGTGCT	GACTCGCTTGTGCCGTTTAAGAGCTATGCTGGAAACAGCATAGCAAGTTTAAATAAGGCTAGTCCGTTATCAACTTGAAAAAGTGGCACCGAGTCGGTGCTTTTTTT
S6	EMX1	U6	GCCGTTTGTACTTTGTCCTC	GTTTAAGAGCTATGCTGGAAACAGCATAGCAAGTTTAAATAAGGCTAGTCCGTTATCAACTTGAAAAAGTGGCACCGAGTCGGTGCT	GCCGTTTGTACTTTGTCCTCGTTTAAGAGCTATGCTGGAAACAGCATAGCAAGTTTAAATAAGGCTAGTCCGTTATCAACTTGAAAAAGTGGCACCGAGTCGGTGCTTTTTTT
S6	RUNX1	U6	GCAGTGCCACCGGGGCGCCG	GTTTAAGAGCTATGCTGGAAACAGCATAGCAAGTTTAAATAAGGCTAGTCCGTTATCAACTTGAAAAAGTGGCACCGAGTCGGTGCT	GCAGTGCCACCGGGGCGCCGGTTTAAGAGCTATGCTGGAAACAGCATAGCAAGTTTAAATAAGGCTAGTCCGTTATCAACTTGAAAAAGTGGCACCGAGTCGGTGCTTTTTTT
S6	FANCF	U6	GGGGTCCCAGGTGCTGACGT	GTTTAAGAGCTATGCTGGAAACAGCATAGCAAGTTTAAATAAGGCTAGTCCGTTATCAACTTGAAAAAGTGGCACCGAGTCGGTGCT	GGGGTCCCAGGTGCTGACGTGTTTAAGAGCTATGCTGGAAACAGCATAGCAAGTTTAAATAAGGCTAGTCCGTTATCAACTTGAAAAAGTGGCACCGAGTCGGTGCTTTTTTT
S6	DNMT1	U6	GCCCTTCAGCTAAAATAAAGG	GTTTAAGAGCTATGCTGGAAACAGCATAGCAAGTTTAAATAAGGCTAGTCCGTTATCAACTTGAAAAAGTGGCACCGAGTCGGTGCT	GCCCTTCAGCTAAAATAAAGGGTTTAAGAGCTATGCTGGAAACAGCATAGCAAGTTTAAATAAGGCTAGTCCGTTATCAACTTGAAAAAGTGGCACCGAGTCGGTGCTTTTTTT
S6	HEK4	U6	GCAGTGCCACCGGGGCGCCG	GTTTAAGAGCTATGCTGGAAACAGCATAGCAAGTTTAAATAAGGCTAGTCCGTTATCAACTTGAAAAAGTGGCACCGAGTCGGTGCT	GCAGTGCCACCGGGGCGCCGGTTTAAGAGCTATGCTGGAAACAGCATAGCAAGTTTAAATAAGGCTAGTCCGTTATCAACTTGAAAAAGTGGCACCGAGTCGGTGCTTTTTTT
S6	HBB	U6	GCCTTGATACCAACCTGCCCA	GTTTAAGAGCTATGCTGGAAACAGCATAGCAAGTTTAAATAAGGCTAGTCCGTTATCAACTTGAAAAAGTGGCACCGAGTCGGTGCT	GCCTTGATACCAACCTGCCCAGTTTAAGAGCTATGCTGGAAACAGCATAGCAAGTTTAAATAAGGCTAGTCCGTTATCAACTTGAAAAAGTGGCACCGAGTCGGTGCTTTTTTT
S6	CDKL5	U6	GCAGAACCGCCACTCATTCA	GTTTAAGAGCTATGCTGGAAACAGCATAGCAAGTTTAAATAAGGCTAGTCCGTTATCAACTTGAAAAAGTGGCACCGAGTCGGTGCT	GCAGAACCGCCACTCATTCAGTTTAAGAGCTATGCTGGAAACAGCATAGCAAGTTTAAATAAGGCTAGTCCGTTATCAACTTGAAAAAGTGGCACCGAGTCGGTGCTTTTTTT
S6	PRNP	U6	GCATGTTTTCACGATAGTAA	GTTTAAGAGCTATGCTGGAAACAGCATAGCAAGTTTAAATAAGGCTAGTCCGTTATCAACTTGAAAAAGTGGCACCGAGTCGGTGCT	GCATGTTTTCACGATAGTAAGTTTAAGAGCTATGCTGGAAACAGCATAGCAAGTTTAAATAAGGCTAGTCCGTTATCAACTTGAAAAAGTGGCACCGAGTCGGTGCTTTTTTT
S10c	GAPDH	U6	GGGCTCGTAGACGCGGTTCG	GTTTAAGAGCTATGCTGGAAACAGCATAGCAAGTTTAAATAAGGCTAGTCCGTTATCAACTTGAAAAAGTGGCACCGAGTCGGTGCT	GGGCTCGTAGACGCGGTTCGGTTTAAGAGCTATGCTGGAAACAGCATAGCAAGTTTAAATAAGGCTAGTCCGTTATCAACTTGAAAAAGTGGCACCGAGTCGGTGCTTTTTTT
S10c	ENO1-N	U6	GGTGATTCCTTGAATGAGTG	GTTTAAGAGCTATGCTGGAAACAGCATAGCAAGTTTAAATAAGGCTAGTCCGTTATCAACTTGAAAAAGTGGCACCGAGTCGGTGCT	GGTGATTCCTTGAATGAGTGGTTTAAGAGCTATGCTGGAAACAGCATAGCAAGTTTAAATAAGGCTAGTCCGTTATCAACTTGAAAAAGTGGCACCGAGTCGGTGCTTTTTTT
coding sequences
prime editors
name	coding sequence
PE2 (Anzalone 2019)	MKRTADGSEFESPKKKRKVDKKYSIGLDIGTNSVGWAVITDEYKVPSKKFKVLGNTDRHSIKKNLIGALLFDSGETAEATRLKRTARRRYTRRKNRICYLQEIFSNEMAKVDDSFFHRLEESFLVEEDKKHERHPIFGNIVDEVAYHEKYPTIYHLRKKLVDSTDKADLRLIYLALAHMIKFRGHFLIEGDLNPDNSDVDKLFIQLVQTYNQLFEENPINASGVDAKAILSARLSKSRRLENLIAQLPGEKKNGLFGNLIALSLGLTPNFKSNFDLAEDAKLQLSKDTYDDDLDNLLAQIGDQYADLFLAAKNLSDAILLSDILRVNTEITKAPLSASMIKRYDEHHQDLTLLKALVRQQLPEKYKEIFFDQSKNGYAGYIDGGASQEEFYKFIKPILE…
PEmax	MKRTADGSEFESPKKKRKVDKKYSIGLDIGTNSVGWAVITDEYKVPSKKFKVLGNTDRHSIKKNLIGALLFDSGETAEATRLKRTARRRYTRRKNRICYLQEIFSNEMAKVDDSFFHRLEESFLVEEDKKHERHPIFGNIVDEVAYHEKYPTIYHLRKKLVDSTDKADLRLIYLALAHMIKFRGHFLIEGDLNPDNSDVDKLFIQLVQTYNQLFEENPINASGVDAKAILSARLSKSRKLENLIAQLPGEKKNGLFGNLIALSLGLTPNFKSNFDLAEDAKLQLSKDTYDDDLDNLLAQIGDQYADLFLAAKNLSDAILLSDILRVNTEITKAPLSASMIKRYDEHHQDLTLLKALVRQQLPEKYKEIFFDQSKNGYAGYIDGGASQEEFYKFIKPILE…
iPE-N	MTLNIEDEYRLHETSKEPDVSLGSTWLSDFPQAWAETGGMGLAVRQAPLIIPLKATSTPVSIKQYPMSQEARLGIKPHIQRLLDQGILVPCQSPWNTPLLPVKKPGTNDYRPVQDLREVNKRVEDIHPTVPNPYNLLSGLPPSHQWYTVLDLKDAFFCLRLHPTSQPLFAFEWRDPEMGISGQLTWTRLPQGFKNSPTLFNEALHRDLADFRIQHPDLILLQYVDDLLLAATSELDCQQGTRALLQTLGNLGYRASAKKAQICQKQVKYLGYLLKEGQRWLTEARKETVMGQPTPKTPRQLREFLGKAGFCRLFIPGFAEMAAPLYPLTKPGTLFNWGPDQQKAYQEIKQALLTAPALGLPDLTKPFELFVDEKQGYAKGVLTQKLGPWRRPVAYLSKK…
iPE-C	MDKKYSIGLDIGTNSVGWAVITDEYKVPSKKFKVLGNTDRHSIKKNLIGALLFDSGETAEATRLKRTARRRYTRRKNRICYLQEIFSNEMAKVDDSFFHRLEESFLVEEDKKHERHPIFGNIVDEVAYHEKYPTIYHLRKKLVDSTDKADLRLIYLALAHMIKFRGHFLIEGDLNPDNSDVDKLFIQLVQTYNQLFEENPINASGVDAKAILSARLSKSRRLENLIAQLPGEKKNGLFGNLIALSLGLTPNFKSNFDLAEDAKLQLSKDTYDDDLDNLLAQIGDQYADLFLAAKNLSDAILLSDILRVNTEITKAPLSASMIKRYDEHHQDLTLLKALVRQQLPEKYKEIFFDQSKNGYAGYIDGGASQEEFYKFIKPILEKMDGTEELLVKLNREDLL…
iPE-N ∆RNaseH	MTLNIEDEYRLHETSKEPDVSLGSTWLSDFPQAWAETGGMGLAVRQAPLIIPLKATSTPVSIKQYPMSQEARLGIKPHIQRLLDQGILVPCQSPWNTPLLPVKKPGTNDYRPVQDLREVNKRVEDIHPTVPNPYNLLSGLPPSHQWYTVLDLKDAFFCLRLHPTSQPLFAFEWRDPEMGISGQLTWTRLPQGFKNSPTLFNEALHRDLADFRIQHPDLILLQYVDDLLLAATSELDCQQGTRALLQTLGNLGYRASAKKAQICQKQVKYLGYLLKEGQRWLTEARKETVMGQPTPKTPRQLREFLGKAGFCRLFIPGFAEMAAPLYPLTKPGTLFNWGPDQQKAYQEIKQALLTAPALGLPDLTKPFELFVDEKQGYAKGVLTQKLGPWRRPVAYLSKK…
iPE-C ∆RNaseH	MDKKYSIGLDIGTNSVGWAVITDEYKVPSKKFKVLGNTDRHSIKKNLIGALLFDSGETAEATRLKRTARRRYTRRKNRICYLQEIFSNEMAKVDDSFFHRLEESFLVEEDKKHERHPIFGNIVDEVAYHEKYPTIYHLRKKLVDSTDKADLRLIYLALAHMIKFRGHFLIEGDLNPDNSDVDKLFIQLVQTYNQLFEENPINASGVDAKAILSARLSKSRRLENLIAQLPGEKKNGLFGNLIALSLGLTPNFKSNFDLAEDAKLQLSKDTYDDDLDNLLAQIGDQYADLFLAAKNLSDAILLSDILRVNTEITKAPLSASMIKRYDEHHQDLTLLKALVRQQLPEKYKEIFFDQSKNGYAGYIDGGASQEEFYKFIKPILEKMDGTEELLVKLNREDLL…
iPE-N-T5Exo	MTLNIEDEYRLHETSKEPDVSLGSTWLSDFPQAWAETGGMGLAVRQAPLIIPLKATSTPVSIKQYPMSQEARLGIKPHIQRLLDQGILVPCQSPWNTPLLPVKKPGTNDYRPVQDLREVNKRVEDIHPTVPNPYNLLSGLPPSHQWYTVLDLKDAFFCLRLHPTSQPLFAFEWRDPEMGISGQLTWTRLPQGFKNSPTLFNEALHRDLADFRIQHPDLILLQYVDDLLLAATSELDCQQGTRALLQTLGNLGYRASAKKAQICQKQVKYLGYLLKEGQRWLTEARKETVMGQPTPKTPRQLREFLGKAGFCRLFIPGFAEMAAPLYPLTKPGTLFNWGPDQQKAYQEIKQALLTAPALGLPDLTKPFELFVDEKQGYAKGVLTQKLGPWRRPVAYLSKK…
iPE-N(K918N)	MTLNIEDEYRLHETSKEPDVSLGSTWLSDFPQAWAETGGMGLAVRQAPLIIPLKATSTPVSIKQYPMSQEARLGIKPHIQRLLDQGILVPCQSPWNTPLLPVKKPGTNDYRPVQDLREVNKRVEDIHPTVPNPYNLLSGLPPSHQWYTVLDLKDAFFCLRLHPTSQPLFAFEWRDPEMGISGQLTWTRLPQGFKNSPTLFNEALHRDLADFRIQHPDLILLQYVDDLLLAATSELDCQQGTRALLQTLGNLGYRASAKKAQICQKQVKYLGYLLKEGQRWLTEARKETVMGQPTPKTPRQLREFLGKAGFCRLFIPGFAEMAAPLYPLTKPGTLFNWGPDQQKAYQEIKQALLTAPALGLPDLTKPFELFVDEKQGYAKGVLTQKLGPWRRPVAYLSKK…
iPE-N(K918N)-Sso7d	MTLNIEDEYRLHETSKEPDVSLGSTWLSDFPQAWAETGGMGLAVRQAPLIIPLKATSTPVSIKQYPMSQEARLGIKPHIQRLLDQGILVPCQSPWNTPLLPVKKPGTNDYRPVQDLREVNKRVEDIHPTVPNPYNLLSGLPPSHQWYTVLDLKDAFFCLRLHPTSQPLFAFEWRDPEMGISGQLTWTRLPQGFKNSPTLFNEALHRDLADFRIQHPDLILLQYVDDLLLAATSELDCQQGTRALLQTLGNLGYRASAKKAQICQKQVKYLGYLLKEGQRWLTEARKETVMGQPTPKTPRQLREFLGKAGFCRLFIPGFAEMAAPLYPLTKPGTLFNWGPDQQKAYQEIKQALLTAPALGLPDLTKPFELFVDEKQGYAKGVLTQKLGPWRRPVAYLSKK…
iPE-N(K918N)-Pot1pC	MTLNIEDEYRLHETSKEPDVSLGSTWLSDFPQAWAETGGMGLAVRQAPLIIPLKATSTPVSIKQYPMSQEARLGIKPHIQRLLDQGILVPCQSPWNTPLLPVKKPGTNDYRPVQDLREVNKRVEDIHPTVPNPYNLLSGLPPSHQWYTVLDLKDAFFCLRLHPTSQPLFAFEWRDPEMGISGQLTWTRLPQGFKNSPTLFNEALHRDLADFRIQHPDLILLQYVDDLLLAATSELDCQQGTRALLQTLGNLGYRASAKKAQICQKQVKYLGYLLKEGQRWLTEARKETVMGQPTPKTPRQLREFLGKAGFCRLFIPGFAEMAAPLYPLTKPGTLFNWGPDQQKAYQEIKQALLTAPALGLPDLTKPFELFVDEKQGYAKGVLTQKLGPWRRPVAYLSKK…
exonuclease constructs
name	coding sequence
PCP-T5Exo	MSKTIVLSVGEATRTLTEIQSTADRQIFEEKVGPLVGRLRLTASLRQNGAKTAYRVNLKLDQADVVDSGLPKVRYTQVWSHDVTIVANSTEASRKSLYDLTKSLVATSQVEDLVVNLVPLGRGSTPPKKKRKVEDGEGPAAKRVKLDYKDDDDKSKSWGKFIEEEEAEVASRRNLMIVDGTNLGFRFKHNNSKKPFASSYVSTIQSLAKSYSARTTIVLGDKGKSVFRLEHLPEYKGNRDEKYAQRTEEEKALDEQFFEYLKDAFELCKTTFPTFTIRGVEADDMAAYIVKLIGHLYDHVWLISTDGDWDTLLTDKVSRFSFTTRREYHLRDMYEHHNVDDVEQFISLKAIMGDLGDNIRGVEGIGAKRGYNIIREFGNVLDIIDQLPLPGKQKYIQNL…
T5Exo-PCP	MSKSWGKFIEEEEAEMASRRNLMIVDGTNLGFRFKHNNSKKPFASSYVSTIQSLAKSYSARTTIVLGDKGKSVFRLEHLPEYKGNRDEKYAQRTEEEKALDEQFFEYLKDAFELCKTTFPTFTIRGVEADDMAAYIVKLIGHLYDHVWLISTDGDWDTLLTDKVSRFSFTTRREYHLRDMYEHHNVDDVEQFISLKAIMGDLGDNIRGVEGIGAKRGYNIIREFGNVLDIIDQLPLPGKQKYIQNLNASEELLFRNLILVDLPTYCVDAIAAVGQDVLDKFTKDILEIAEQGGSGGSKTIVLSVGEATRTLTEIQSTADRQIFEEKVGPLVGRLRLTASLRQNGAKTAYRVNLKLDQADVVDSGLPKVRYTQVWSHDVTIVANSTEASRKSLYDLTKSL…
PCP-T7Exo	MSKTIVLSVGEATRTLTEIQSTADRQIFEEKVGPLVGRLRLTASLRQNGAKTAYRVNLKLDQADVVDSGLPKVRYTQVWSHDVTIVANSTEASRKSLYDLTKSLVATSQVEDLVVNLVPLGRGSTPPKKKRKVEDGEGPAAKRVKLDYKDDDDKALLDLKQFYELREGCDDKGILVMDGDWLVFQAMSAAEFDASWEEEIWHRCCDHAKARQILEDSIKSYETRKKAWAGAPIVLAFTDSVNWRKELVDPNYKANRKAVKKPVGYFEFLDALFEREEFYCIREPMLEGDDVMGVIASNPSAFGARKAVIISCDKDFKTIPNCDFLWCTTGNILTQTEESADWWHLFQTIKGDITDGYSGIAGWGDTAEDFLNNPFITEPKTSVLKSGKNKGQEVTKWVK…
PCP-SugarlandExo	MSKTIVLSVGEATRTLTEIQSTADRQIFEEKVGPLVGRLRLTASLRQNGAKTAYRVNLKLDQADVVDSGLPKVRYTQVWSHDVTIVANSTEASRKSLYDLTKSLVATSQVEDLVVNLVPLGRGSTPPKKKRKVEDGEGPAAKRVKLDYKDDDDKSKSWGTMKREAEQRLASRRNLMIVDGTNLGFRFKKDSGKPIAASFANTINSLANSYDAKHTIVLGDKGKSIFRTNIFPEYKGNRDAKYADRSEAEVEADRQFFEYLDDAFELIASQFPTFRIRGVEADDMAAFIIQLIGHHYDHIWLISTDGDWDTLLAPNISRFSFTTRKEYHEKDMFDNHNVDTVDQFISLKAIMGDMGDNIRGVEGIGEKRGYNLIREHGSVLDIIDALPLPGTQKFVQALN…
FEN1-PCP	MGIQGLAKLIADVAPSAIRENDIKSYFGRKVAIDASMSIYQFLIAVRQGGDVLQNEEGETTSHLMGMFYRTIRMMENGIKPVYVFDGKPPQLKSGELAKRSERRAEAEKQLQQAQAAGAEQEVEKFTKRLVKVTKQHNDECKHLLSLMGIPYLDAPSEAEASCAALVKAGKVYAAATEDMDCLTFGSPVLMRHLTASEAKKLPIQEFHLSRILQELGLNQEQFVDLCILLGSDYCESIRGIGPKRAVDLIQKHKSIEEIVRRLDPNKYPVPENWLHKEAHQLFLEPEVLDPESVELKWSEPNEEELIKFMCGEKQFSEERIRSGVKRLSKSRQGSTQGRGGSGGSKTIVLSVGEATRTLTEIQSTADRQIFEEKVGPLVGRLRLTASLRQNGAKTAYRV…
EXO1-PCP	MGIQGLLQFIKEASEPIHVRKYKGQVVAVDTYCWLHKGAIACAEKLAKGEPTDRYVGFCMKFVNMLLSHGIKPILVFDGCTLPSKKEVERSRRERRQANLLKGKQLLREGKVSEARECFTRSINITHAMAHKVIKAARSQGVDCLVAPYEADAQLAYLNKAGIVQAIITEDSDLLAFGCKKVILKMDQFGNGLEIDQARLGMCRQLGDVFTEEKFRYMCILSGCDYLSSLRGIGLAKACKVLRLANNPDIVKVIKKIGHYLKMNITVPEDYINGFIRANNTFLYQLVFDPIKRKLIPLNAYEDDVDPETLSYAGQYVDDSIALQIALGNKDINTFEQIDDYNPDTAGGSGGSKTIVLSVGEATRTLTEIQSTADRQIFEEKVGPLVGRLRLTASLRQNG…
other coding sequences
name	coding sequence
hMLH1dn	MSFVAGVIRRLDETVVNRIAAGEVIQRPANAIKEMIENCLDAKSTSIQVIVKEGGLKLIQIQDNGTGIRKEDLDIVCERFTTSKLQSFEDLASISTYGFRGEALASISHVAHVTITTKTADGKCAYRASYSDGKLKAPPKPCAGNQGTQITVEDLFYNIATRRKALKNPSEEYGKILEVVGRYSVHNAGISFSVKKQGETVADVRTLPNASTVDNIRSIFGNAVSRELIEIGCEDKTLAFKMNGYISNANYSVKKCIFLLFINHRLVESTSLRKAIETVYAAYLPKNTHPFLYLSLEISPQNVDVNVHPTKHEVHFLHEESILERVQQHIESKLLGSNSSRMYFTQTLLPGLAGPSGEMVKSTTSLTSSSTSGSSDKVYAHQMVRTDSREQKLDAFLQP…
SpCas9-superNLS	MDKKYSIGLDIGTNSVGWAVITDEYKVPSKKFKVLGNTDRHSIKKNLIGALLFDSGETAEATRLKRTARRRYTRRKNRICYLQEIFSNEMAKVDDSFFHRLEESFLVEEDKKHERHPIFGNIVDEVAYHEKYPTIYHLRKKLVDSTDKADLRLIYLALAHMIKFRGHFLIEGDLNPDNSDVDKLFIQLVQTYNQLFEENPINASGVDAKAILSARLSKSRRLENLIAQLPGEKKNGLFGNLIALSLGLTPNFKSNFDLAEDAKLQLSKDTYDDDLDNLLAQIGDQYADLFLAAKNLSDAILLSDILRVNTEITKAPLSASMIKRYDEHHQDLTLLKALVRQQLPEKYKEIFFDQSKNGYAGYIDGGASQEEFYKFIKPILEKMDGTEELLVKLNREDLL…
N-mNG2	MVSKGEEDNMASLPATHELHIFGSINGVDFDMVGQGTGNPNDGYEELNLKSTKGDLQFSPWILVPHIGYGFHQYLPYPDGMSPFQAAMVDGSGYQVHRTMQFEDGASLTVNYRYTYEGSHIKGEAQVMGTGFPADGPVMTNTLTAADWCMSKKTYPNDKTIISTFKWSYTTVNGKRYRSTARTTYTFAKPMAANYLKNQPMYVFRKTELKHSM
superNLS	PPKKKRKVEDGEGPAAKRVKLDSGAAPAAKKKKLD
other
name	nucleotide sequence
HDR donor	TGAGGTTCAAGGTGCACATGGAAGGCAGCATGAACGGCCACGAGTTCGAGATCGAAGGCGAAGGCGAGGGCAGACCTTACGAGGGAACTCAGACCGCCAAGCTGAAAGTGACCAAAGGCGGCCCTCTGCCTTTCAGCTGGGACATCCTGTCTCCACAGTTTATGTACGGCAGCAGGGCCTTCATCAAGCACCCCGCTGACATCCCCGACTACTACAAGCAGTCTTTCCCAGAGGGCTTCAAGTGGGAGAGAGTGATGAACTTCGAGGACGGCGGAGCCGTGACTGTGACACAGGACACATCTCTGGAAGATGGGACCCTGATCTACAAAGTGAAGCTGCGGGGCACAAACTTCCCTCCAGACGGCCCTGTGATGCAGAAAAAGACAATGGGCTGGGAAG…
TLR reporter containing C-terminally truncated mScarlet-I and 3x eUnaG in three reading frames without out-of-frame ATGs and out-of-frame stop codons	ATGGTTTCTAAAGGCGAGGCCGTGATCAAAGAGTTCATGAGGTTCAAGGTGCACATGGAAGGCAGCATGAACGGCCACGAGTTCGAGATCGAAGGCGAAGGCGAGGGCAGACCTTACGAGGGAACTCAGACCGCCAAGCTGAAAGTGACCAAAGGCGGCCCTCTGCCTTTCAGCTGGGACATCCTGTCTCCACAGTTTATGTACGGCAGCAGGGCCTTCATCAAGCACCCCGCTGACATCCCCGACTACTACAAGCAGTCTTTCCCAGAGGGCTTCAAGTGGGAGAGAGTGATGAACTTCGAGGACGGCGGAGCCGTGACTGTGACACAGGACACATCTCTGGAAGATGGGACCCTGATCTACAAAGTGAAGCTGCGGGGCACAAACTTCCCTCCAGAC…
