# Supplementary material for: Exonuclease-enhanced prime editors
Source: Nat Methods. 2024 Feb 1;21(3):455–64. doi: 10.1038/s41592-023-02162-w (PMC10927552; doi:10.1038/s41592-023-02162-w)
Supplement: Supplementary file 6 — Statistical source data of Fig. 1. [file 41592_2023_2162_MOESM6_ESM.xlsx]

## Sheet: Fig. 1b
	mutEJ			HDR & mutEJ			HDR			HDR/mutEJ
-	0.0409299	0.0444187	0.0407031	0.00409299	0	0.00740056	0.0450229	0.0482812	0.0203515	1.09091	1.08696	0.576923
-	0.0288362	0.0360908	0.0311811	0	0.00189952	0	0.0557499	0.0645835	0.0582048	1.93333	1.75	1.86667
DMSO	42.3842	46.8155	45.978	3.87864	4.17908	4.16302	3.24024	3.47043	3.35025	0.153879	0.150006	0.149843
NU-7441 1 µM	20.0833	21.2122	20.3072	3.69454	3.91267	3.6222	10.3629	11.2255	10.9141	0.5912	0.602517	0.607465
KU-0060548 0.25 µM	9.72641	10.0365	10.2289	1.90981	1.98213	1.87974	12.7102	13.3343	13.3726	1.25642	1.27439	1.25963
L755507 5 µM	40.9369	38.6689	36.9349	4.26309	4.36303	4.21107	3.47372	3.44216	3.45949	0.171168	0.181381	0.186423
SCR7 pyrazine 1 µM	36.8484	44.95	41.2531	4.19125	4.44585	4.43353	3.37335	3.83714	3.57549	0.184324	0.167686	0.175303
