# Supplementary material for: Exonuclease-enhanced prime editors
Source: Nat Methods. 2024 Feb 1;21(3):455–64. doi: 10.1038/s41592-023-02162-w (PMC10927552; doi:10.1038/s41592-023-02162-w)
Supplement: Supplementary file 7 — Statistical source data of Fig. 2. [file 41592_2023_2162_MOESM7_ESM.xlsx]

## Sheet: Fig. 2c
	mutEJ			PE & mutEJ			PE			PE/mutEJ
ntc (ePE)	0.179127	0.159172	0.134073	0	0.0072351	0.00362358	0.0844937	0.0868213	0.0362358	0.471698	0.565217	0.289474
ePE	1.76716	1.63941	1.74556	2.89814	2.83583	2.46546	15.6747	15.0462	14.4328	3.98106	3.99577	4.01287
ePE-ΔH	4.25408	3.89498	4.04142	9.79435	9.0368	9.04757	12.1742	11.0822	11.5059	1.56377	1.55578	1.57029
ePE-C	1.56195	1.63275	1.68828	2.13981	2.28348	2.12205	11.7812	12.0997	12.1327	3.76064	3.67271	3.74107
ePE-C-ΔH	2.47255	2.3413	2.57344	4.79632	4.05111	4.34714	14.3039	14.2398	14.7161	2.62768	2.86135	2.75458
PE2 (editor)	1.24224	1.22116	1.2649	1.37224	1.17741	1.38614	8.5801	7.9758	9.10891	3.80663	3.81611	3.95884
PEmax	1.25328	1.26347	1.32034	1.58749	1.33347	1.50055	9.64431	8.78482	9.43362	3.95378	3.89623	3.87614
