# Supplementary material for: Exonuclease-enhanced prime editors
Source: Nat Methods. 2024 Feb 1;21(3):455–64. doi: 10.1038/s41592-023-02162-w (PMC10927552; doi:10.1038/s41592-023-02162-w)
Supplement: Supplementary file 8 — Statistical source data of Fig. 3. [file 41592_2023_2162_MOESM8_ESM.xlsx]

## Sheet: Fig. 3b-d
Figure 3b	mutEJ			PE & mutEJ			PE			PE/mutEJ
	0.141812	0.136045	0.104863	0.00378165	0	0.00343814	0.0491614	0.0212018	0.0395386	0.363636	0.155844	0.396825
	0.113244	0.114886	0.0842764	0.0194639	0.0255302	0.0275188	0.290188	0.324598	0.259709	2.33333	2.49351	2.56923
	0.382775	0.460407	0.31274	0.377825	0.300824	0.264241	3.26514	3.11279	2.35141	4.78959	4.48434	4.53333
	0.1174	0.101457	0.0828754	0.0741473	0.0750781	0.0396361	0.93508	0.978045	0.52788	5.26882	5.96552	4.63235
	0.0837603	0.0671153	0.0790145	0.0311666	0.0279647	0.00538735	0.175312	0.205075	0.168804	1.79661	2.45098	2.06383
	0.098125	0.140722	0.152198	0.123723	0.165195	0.12546	2.19715	2.10878	1.96417	10.4615	7.43333	7.52593
	0.0946671	0.123858	0.0996929	0.0462817	0.0375998	0.0358895	0.490165	0.577268	0.404753	3.80597	3.80822	3.25
Figure 3c	mutEJ			PE & mutEJ			PE			PE/mutEJ
	0.13304	0.0588789	0.139226	0.00298967	0	0.0055139	0.0433502	0.0100935	0.0413542	0.340659	0.171429	0.32381
	0.0633119	0.152978	0.154446	0.00937954	0.0143417	0.0198792	0.264972	0.278867	0.227846	3.77419	1.75238	1.42105
	0.725689	0.882905	0.757907	0.610789	0.672471	0.633148	5.10099	5.40264	4.95602	4.27376	3.90588	4.01794
	0.337867	0.297422	0.229987	0.154355	0.184674	0.161911	2.96534	4.07255	3.84906	6.33798	8.83065	10.2347
	0.333193	0.243516	0.214793	0.151047	0.182637	0.137274	3.20531	3.9754	3.73385	6.93119	9.75714	10.9954
	0.428035	0.390708	0.305855	0.200832	0.253368	0.252423	3.55817	5.36099	3.88952	5.97742	8.71691	7.41914
	0.366192	0.292358	0.209015	0.150435	0.152956	0.150765	2.71576	3.46764	3.28428	5.54789	8.13043	9.54762
	0.390201	0.293002	0.330986	0.126372	0.165978	0.100594	1.68274	2.17634	2.13519	3.50215	5.10332	5.18045
	0.594708	0.706823	0.702835	0.265527	0.3872	0.297075	2.93171	4.2519	3.55221	3.7167	4.2404	3.84964
	0.480901	0.587236	0.659515	0.265641	0.319698	0.392609	3.44417	3.65129	4.00875	4.96933	4.37848	4.18331
	2.19641	2.78835	2.22386	0.40732	0.610574	0.525426	3.1884	4.01131	3.30818	1.38099	1.35981	1.3944
	3.62386	3.85818	3.79215	1.15683	1.17856	1.34713	4.9713	5.67976	5.60355	1.28185	1.36166	1.35246
	0.22983	0.240086	0.18814	0.051897	0.0483395	0.0235175	0.596816	0.821772	0.584319	2.30263	3.01676	2.87179
	0.601872	0.803129	0.688635	0.0321989	0.0782269	0.0645002	0.809927	1.30552	1.28621	1.32812	1.57002	1.79345
	7.21655	7.41923	7.49684	0.00490477	0.0113469	0.0146566	0.0392381	0.0486295	0.0293132	0.00611275	0.00807155	0.00585366
Figure 3d	mutEJ			PE & mutEJ			PE			PE/mutEJ
	0.154025	0.103073	0.148224	0.00453015	0.00317148	0.00340745	0.0181206	0.0206146	0.0221484	0.142857	0.223881	0.168539
	0.171495	0.17791	0.219793	0.047077	0.0587592	0.0401361	0.504397	0.628397	0.475899	2.52308	2.90345	1.98529
	0.745877	0.724279	0.679742	0.719613	0.827968	0.652475	5.31043	5.9428	4.81857	4.1147	4.36191	4.10673
	0.270467	0.279176	0.266877	0.395025	0.401871	0.234528	4.72072	5.39325	3.82928	7.68717	8.50914	8.10484
	0.146644	0.173543	0.229073	0.0409972	0.0453401	0.034361	0.503004	0.523757	0.618498	2.89916	2.6	2.47826
	0.17432	0.139493	0.258279	0.0474028	0.0474869	0.053569	0.293591	0.28047	0.309935	1.53793	1.75397	1.16564
