# Supplementary material for: Exonuclease-enhanced prime editors
Source: Nat Methods. 2024 Feb 1;21(3):455–64. doi: 10.1038/s41592-023-02162-w (PMC10927552; doi:10.1038/s41592-023-02162-w)
Supplement: Supplementary file 9 — Statistical source data of Fig. 4c. [file 41592_2023_2162_MOESM9_ESM.csv]

Cell.Line	Insert	Locus	Strategy	RT_Fusion_Term	SourceFig	Experiment	Replicate	Metric	Value...
HEK-293T	FLAG	DNMT1	PE2	N	4c	Exp1	Rep1	Efficacy	12.69
HEK-293T	FLAG	DNMT1	PE2	C	4c	Exp1	Rep1	Efficacy	12.04
HEK-293T	FLAG	DNMT1	Exo-PE	N	4c	Exp1	Rep1	Efficacy	39.2
HEK-293T	FLAG	DNMT1	Exo-PE	C	4c	Exp1	Rep1	Efficacy	39
HEK-293T	FLAG	RNF2	PE2	N	4c	Exp1	Rep1	Efficacy	19.93
HEK-293T	FLAG	RNF2	PE2	C	4c	Exp1	Rep1	Efficacy	17.38
HEK-293T	FLAG	RNF2	Exo-PE	N	4c	Exp1	Rep1	Efficacy	19.9
HEK-293T	FLAG	RNF2	Exo-PE	C	4c	Exp1	Rep1	Efficacy	18
HEK-293T	FLAG	VEGFA	PE2	N	4c	Exp1	Rep1	Efficacy	19.15
HEK-293T	FLAG	VEGFA	PE2	C	4c	Exp1	Rep1	Efficacy	25.64
HEK-293T	FLAG	VEGFA	Exo-PE	N	4c	Exp1	Rep1	Efficacy	28.89
HEK-293T	FLAG	VEGFA	Exo-PE	C	4c	Exp1	Rep1	Efficacy	27.28
HEK-293T	FLAG	HEK3	PE2	N	4c	Exp1	Rep1	Efficacy	28.68
HEK-293T	FLAG	HEK3	PE2	C	4c	Exp1	Rep1	Efficacy	30.51
HEK-293T	FLAG	HEK3	Exo-PE	N	4c	Exp1	Rep1	Efficacy	40.67
HEK-293T	FLAG	HEK3	Exo-PE	C	4c	Exp1	Rep1	Efficacy	45.9
HEK-293T	FLAG	RUNX1	PE2	N	4c	Exp1	Rep1	Efficacy	9.77
HEK-293T	FLAG	RUNX1	PE2	C	4c	Exp1	Rep1	Efficacy	9.34
HEK-293T	FLAG	RUNX1	Exo-PE	N	4c	Exp1	Rep1	Efficacy	32.53
HEK-293T	FLAG	RUNX1	Exo-PE	C	4c	Exp1	Rep1	Efficacy	35.09
HEK-293T	FLAG	DNMT1	PE2	N	4c	Exp1	Rep2	Efficacy	14.48
HEK-293T	FLAG	DNMT1	PE2	C	4c	Exp1	Rep2	Efficacy	11.53
HEK-293T	FLAG	DNMT1	Exo-PE	N	4c	Exp1	Rep2	Efficacy	38.26
HEK-293T	FLAG	DNMT1	Exo-PE	C	4c	Exp1	Rep2	Efficacy	39.51
HEK-293T	FLAG	RNF2	PE2	N	4c	Exp1	Rep2	Efficacy	18.23
HEK-293T	FLAG	RNF2	PE2	C	4c	Exp1	Rep2	Efficacy	20.21
HEK-293T	FLAG	RNF2	Exo-PE	N	4c	Exp1	Rep2	Efficacy	20.81
HEK-293T	FLAG	RNF2	Exo-PE	C	4c	Exp1	Rep2	Efficacy	16.14
HEK-293T	FLAG	VEGFA	PE2	N	4c	Exp1	Rep2	Efficacy	16.86
HEK-293T	FLAG	VEGFA	PE2	C	4c	Exp1	Rep2	Efficacy	25.77
HEK-293T	FLAG	VEGFA	Exo-PE	N	4c	Exp1	Rep2	Efficacy	32.59
HEK-293T	FLAG	VEGFA	Exo-PE	C	4c	Exp1	Rep2	Efficacy	29.66
HEK-293T	FLAG	HEK3	PE2	N	4c	Exp1	Rep2	Efficacy	29.82
HEK-293T	FLAG	HEK3	PE2	C	4c	Exp1	Rep2	Efficacy	32.76
HEK-293T	FLAG	HEK3	Exo-PE	N	4c	Exp1	Rep2	Efficacy	42.13
HEK-293T	FLAG	HEK3	Exo-PE	C	4c	Exp1	Rep2	Efficacy	46.33
HEK-293T	FLAG	RUNX1	PE2	N	4c	Exp1	Rep2	Efficacy	10.48
HEK-293T	FLAG	RUNX1	PE2	C	4c	Exp1	Rep2	Efficacy	8.85
HEK-293T	FLAG	RUNX1	Exo-PE	N	4c	Exp1	Rep2	Efficacy	33.3
HEK-293T	FLAG	RUNX1	Exo-PE	C	4c	Exp1	Rep2	Efficacy	37.67
HEK-293T	FLAG	DNMT1	PE2	N	4c	Exp1	Rep3	Efficacy	12.47
HEK-293T	FLAG	DNMT1	PE2	C	4c	Exp1	Rep3	Efficacy	12.66
HEK-293T	FLAG	DNMT1	Exo-PE	N	4c	Exp1	Rep3	Efficacy	41.98
HEK-293T	FLAG	DNMT1	Exo-PE	C	4c	Exp1	Rep3	Efficacy	41.19
HEK-293T	FLAG	RNF2	PE2	N	4c	Exp1	Rep3	Efficacy	18.38
HEK-293T	FLAG	RNF2	PE2	C	4c	Exp1	Rep3	Efficacy	18.79
HEK-293T	FLAG	RNF2	Exo-PE	N	4c	Exp1	Rep3	Efficacy	19.17
HEK-293T	FLAG	RNF2	Exo-PE	C	4c	Exp1	Rep3	Efficacy	20.76
HEK-293T	FLAG	VEGFA	PE2	N	4c	Exp1	Rep3	Efficacy	21.65
HEK-293T	FLAG	VEGFA	PE2	C	4c	Exp1	Rep3	Efficacy	24.74
HEK-293T	FLAG	VEGFA	Exo-PE	N	4c	Exp1	Rep3	Efficacy	29.8
HEK-293T	FLAG	VEGFA	Exo-PE	C	4c	Exp1	Rep3	Efficacy	26.96
HEK-293T	FLAG	HEK3	PE2	N	4c	Exp1	Rep3	Efficacy	26.76
HEK-293T	FLAG	HEK3	PE2	C	4c	Exp1	Rep3	Efficacy	32.26
HEK-293T	FLAG	HEK3	Exo-PE	N	4c	Exp1	Rep3	Efficacy	37.73
HEK-293T	FLAG	HEK3	Exo-PE	C	4c	Exp1	Rep3	Efficacy	47.04
HEK-293T	FLAG	RUNX1	PE2	N	4c	Exp1	Rep3	Efficacy	9.48
HEK-293T	FLAG	RUNX1	PE2	C	4c	Exp1	Rep3	Efficacy	11.02
HEK-293T	FLAG	RUNX1	Exo-PE	N	4c	Exp1	Rep3	Efficacy	31.85
HEK-293T	FLAG	RUNX1	Exo-PE	C	4c	Exp1	Rep3	Efficacy	35.68
HEK-293T	FLAG	DNMT1	PE2	N	4c	Exp1	Rep1	Precision	77.9
HEK-293T	FLAG	DNMT1	PE2	C	4c	Exp1	Rep1	Precision	83.15
HEK-293T	FLAG	DNMT1	Exo-PE	N	4c	Exp1	Rep1	Precision	88.67
HEK-293T	FLAG	DNMT1	Exo-PE	C	4c	Exp1	Rep1	Precision	91.27
HEK-293T	FLAG	RNF2	PE2	N	4c	Exp1	Rep1	Precision	95.59
HEK-293T	FLAG	RNF2	PE2	C	4c	Exp1	Rep1	Precision	93.19
HEK-293T	FLAG	RNF2	Exo-PE	N	4c	Exp1	Rep1	Precision	95.9
HEK-293T	FLAG	RNF2	Exo-PE	C	4c	Exp1	Rep1	Precision	95.44
HEK-293T	FLAG	VEGFA	PE2	N	4c	Exp1	Rep1	Precision	93.89
HEK-293T	FLAG	VEGFA	PE2	C	4c	Exp1	Rep1	Precision	90.57
HEK-293T	FLAG	VEGFA	Exo-PE	N	4c	Exp1	Rep1	Precision	93.52
HEK-293T	FLAG	VEGFA	Exo-PE	C	4c	Exp1	Rep1	Precision	86.96
HEK-293T	FLAG	HEK3	PE2	N	4c	Exp1	Rep1	Precision	91.51
HEK-293T	FLAG	HEK3	PE2	C	4c	Exp1	Rep1	Precision	86.11
HEK-293T	FLAG	HEK3	Exo-PE	N	4c	Exp1	Rep1	Precision	92.66
HEK-293T	FLAG	HEK3	Exo-PE	C	4c	Exp1	Rep1	Precision	91.94
HEK-293T	FLAG	RUNX1	PE2	N	4c	Exp1	Rep1	Precision	77.29
HEK-293T	FLAG	RUNX1	PE2	C	4c	Exp1	Rep1	Precision	81.93
HEK-293T	FLAG	RUNX1	Exo-PE	N	4c	Exp1	Rep1	Precision	72.16
HEK-293T	FLAG	RUNX1	Exo-PE	C	4c	Exp1	Rep1	Precision	74.72
HEK-293T	FLAG	DNMT1	PE2	N	4c	Exp1	Rep2	Precision	81.39
HEK-293T	FLAG	DNMT1	PE2	C	4c	Exp1	Rep2	Precision	85.92
HEK-293T	FLAG	DNMT1	Exo-PE	N	4c	Exp1	Rep2	Precision	91.12
HEK-293T	FLAG	DNMT1	Exo-PE	C	4c	Exp1	Rep2	Precision	92.44
HEK-293T	FLAG	RNF2	PE2	N	4c	Exp1	Rep2	Precision	93.73
HEK-293T	FLAG	RNF2	PE2	C	4c	Exp1	Rep2	Precision	93.22
HEK-293T	FLAG	RNF2	Exo-PE	N	4c	Exp1	Rep2	Precision	92.28
HEK-293T	FLAG	RNF2	Exo-PE	C	4c	Exp1	Rep2	Precision	91.65
HEK-293T	FLAG	VEGFA	PE2	N	4c	Exp1	Rep2	Precision	93.16
HEK-293T	FLAG	VEGFA	PE2	C	4c	Exp1	Rep2	Precision	92.11
HEK-293T	FLAG	VEGFA	Exo-PE	N	4c	Exp1	Rep2	Precision	96.67
HEK-293T	FLAG	VEGFA	Exo-PE	C	4c	Exp1	Rep2	Precision	92.32
HEK-293T	FLAG	HEK3	PE2	N	4c	Exp1	Rep2	Precision	94.79
HEK-293T	FLAG	HEK3	PE2	C	4c	Exp1	Rep2	Precision	88.31
HEK-293T	FLAG	HEK3	Exo-PE	N	4c	Exp1	Rep2	Precision	93.07
HEK-293T	FLAG	HEK3	Exo-PE	C	4c	Exp1	Rep2	Precision	93.42
HEK-293T	FLAG	RUNX1	PE2	N	4c	Exp1	Rep2	Precision	75.23
HEK-293T	FLAG	RUNX1	PE2	C	4c	Exp1	Rep2	Precision	83.89
HEK-293T	FLAG	RUNX1	Exo-PE	N	4c	Exp1	Rep2	Precision	72.69
HEK-293T	FLAG	RUNX1	Exo-PE	C	4c	Exp1	Rep2	Precision	76.94
HEK-293T	FLAG	DNMT1	PE2	N	4c	Exp1	Rep3	Precision	76.36
HEK-293T	FLAG	DNMT1	PE2	C	4c	Exp1	Rep3	Precision	78.68
HEK-293T	FLAG	DNMT1	Exo-PE	N	4c	Exp1	Rep3	Precision	92.12
HEK-293T	FLAG	DNMT1	Exo-PE	C	4c	Exp1	Rep3	Precision	92.13
HEK-293T	FLAG	RNF2	PE2	N	4c	Exp1	Rep3	Precision	92.88
HEK-293T	FLAG	RNF2	PE2	C	4c	Exp1	Rep3	Precision	96.56
HEK-293T	FLAG	RNF2	Exo-PE	N	4c	Exp1	Rep3	Precision	95.66
HEK-293T	FLAG	RNF2	Exo-PE	C	4c	Exp1	Rep3	Precision	90.85
HEK-293T	FLAG	VEGFA	PE2	N	4c	Exp1	Rep3	Precision	91.21
HEK-293T	FLAG	VEGFA	PE2	C	4c	Exp1	Rep3	Precision	85.94
HEK-293T	FLAG	VEGFA	Exo-PE	N	4c	Exp1	Rep3	Precision	93.36
HEK-293T	FLAG	VEGFA	Exo-PE	C	4c	Exp1	Rep3	Precision	94.31
HEK-293T	FLAG	HEK3	PE2	N	4c	Exp1	Rep3	Precision	95.09
HEK-293T	FLAG	HEK3	PE2	C	4c	Exp1	Rep3	Precision	89.7
HEK-293T	FLAG	HEK3	Exo-PE	N	4c	Exp1	Rep3	Precision	93.16
HEK-293T	FLAG	HEK3	Exo-PE	C	4c	Exp1	Rep3	Precision	93.62
HEK-293T	FLAG	RUNX1	PE2	N	4c	Exp1	Rep3	Precision	73.26
HEK-293T	FLAG	RUNX1	PE2	C	4c	Exp1	Rep3	Precision	82.06
HEK-293T	FLAG	RUNX1	Exo-PE	N	4c	Exp1	Rep3	Precision	70.42
HEK-293T	FLAG	RUNX1	Exo-PE	C	4c	Exp1	Rep3	Precision	72.29
