# Supplementary material for: Exonuclease-enhanced prime editors
Source: Nat Methods. 2024 Feb 1;21(3):455–64. doi: 10.1038/s41592-023-02162-w (PMC10927552; doi:10.1038/s41592-023-02162-w)
Supplement: Supplementary file 10 — Statistical source data of Fig. 4d. [file 41592_2023_2162_MOESM10_ESM.csv]

Cell.Line	Insert	Locus	Strategy	RT_Fusion_Term	SourceFig	Experiment	Replicate	Metric	Value...
HEK-293T	FRT	DNMT1	PE2	N	4d	Exp1	Rep1	Efficacy	7.3
HEK-293T	FRT	DNMT1	PE2	C	4d	Exp1	Rep1	Efficacy	5.43
HEK-293T	FRT	DNMT1	Exo-PE	N	4d	Exp1	Rep1	Efficacy	30.58
HEK-293T	FRT	DNMT1	Exo-PE	C	4d	Exp1	Rep1	Efficacy	22.07
HEK-293T	FRT	RNF2	PE2	N	4d	Exp1	Rep1	Efficacy	5.59
HEK-293T	FRT	RNF2	PE2	C	4d	Exp1	Rep1	Efficacy	1.76
HEK-293T	FRT	RNF2	Exo-PE	N	4d	Exp1	Rep1	Efficacy	6.48
HEK-293T	FRT	RNF2	Exo-PE	C	4d	Exp1	Rep1	Efficacy	4.82
HEK-293T	FRT	VEGFA	PE2	N	4d	Exp1	Rep1	Efficacy	8.55
HEK-293T	FRT	VEGFA	PE2	C	4d	Exp1	Rep1	Efficacy	12.02
HEK-293T	FRT	VEGFA	Exo-PE	N	4d	Exp1	Rep1	Efficacy	18.02
HEK-293T	FRT	VEGFA	Exo-PE	C	4d	Exp1	Rep1	Efficacy	20.5
HEK-293T	FRT	DNMT1	PE2	N	4d	Exp1	Rep2	Efficacy	5.26
HEK-293T	FRT	DNMT1	PE2	C	4d	Exp1	Rep2	Efficacy	5.69
HEK-293T	FRT	DNMT1	Exo-PE	N	4d	Exp1	Rep2	Efficacy	33.8
HEK-293T	FRT	DNMT1	Exo-PE	C	4d	Exp1	Rep2	Efficacy	20.06
HEK-293T	FRT	RNF2	PE2	N	4d	Exp1	Rep2	Efficacy	4.39
HEK-293T	FRT	RNF2	PE2	C	4d	Exp1	Rep2	Efficacy	1.95
HEK-293T	FRT	RNF2	Exo-PE	N	4d	Exp1	Rep2	Efficacy	3.69
HEK-293T	FRT	RNF2	Exo-PE	C	4d	Exp1	Rep2	Efficacy	5.48
HEK-293T	FRT	VEGFA	PE2	N	4d	Exp1	Rep2	Efficacy	10.38
HEK-293T	FRT	VEGFA	PE2	C	4d	Exp1	Rep2	Efficacy	15.7
HEK-293T	FRT	VEGFA	Exo-PE	N	4d	Exp1	Rep2	Efficacy	17.9
HEK-293T	FRT	VEGFA	Exo-PE	C	4d	Exp1	Rep2	Efficacy	21.02
HEK-293T	FRT	DNMT1	PE2	N	4d	Exp1	Rep3	Efficacy	6.44
HEK-293T	FRT	DNMT1	PE2	C	4d	Exp1	Rep3	Efficacy	3.03
HEK-293T	FRT	DNMT1	Exo-PE	N	4d	Exp1	Rep3	Efficacy	28.38
HEK-293T	FRT	DNMT1	Exo-PE	C	4d	Exp1	Rep3	Efficacy	21.1
HEK-293T	FRT	RNF2	PE2	N	4d	Exp1	Rep3	Efficacy	6.17
HEK-293T	FRT	RNF2	PE2	C	4d	Exp1	Rep3	Efficacy	1.72
HEK-293T	FRT	RNF2	Exo-PE	N	4d	Exp1	Rep3	Efficacy	6.67
HEK-293T	FRT	RNF2	Exo-PE	C	4d	Exp1	Rep3	Efficacy	5.23
HEK-293T	FRT	VEGFA	PE2	N	4d	Exp1	Rep3	Efficacy	11.12
HEK-293T	FRT	VEGFA	PE2	C	4d	Exp1	Rep3	Efficacy	13.46
HEK-293T	FRT	VEGFA	Exo-PE	N	4d	Exp1	Rep3	Efficacy	18.94
HEK-293T	FRT	VEGFA	Exo-PE	C	4d	Exp1	Rep3	Efficacy	20.58
HEK-293T	FRT	DNMT1	PE2	N	4d	Exp1	Rep1	Precision	66.6666666666667
HEK-293T	FRT	DNMT1	PE2	C	4d	Exp1	Rep1	Precision	78.0172413793103
HEK-293T	FRT	DNMT1	Exo-PE	N	4d	Exp1	Rep1	Precision	81.4814814814815
HEK-293T	FRT	DNMT1	Exo-PE	C	4d	Exp1	Rep1	Precision	79.761474521142
HEK-293T	FRT	RNF2	PE2	N	4d	Exp1	Rep1	Precision	80.431654676259
HEK-293T	FRT	RNF2	PE2	C	4d	Exp1	Rep1	Precision	70.1195219123506
HEK-293T	FRT	RNF2	Exo-PE	N	4d	Exp1	Rep1	Precision	92.7038626609442
HEK-293T	FRT	RNF2	Exo-PE	C	4d	Exp1	Rep1	Precision	88.4403669724771
HEK-293T	FRT	VEGFA	PE2	N	4d	Exp1	Rep1	Precision	78.2152230971129
HEK-293T	FRT	VEGFA	PE2	C	4d	Exp1	Rep1	Precision	71.9378953421507
HEK-293T	FRT	VEGFA	Exo-PE	N	4d	Exp1	Rep1	Precision	80.047040376323
HEK-293T	FRT	VEGFA	Exo-PE	C	4d	Exp1	Rep1	Precision	79.7598627787307
HEK-293T	FRT	DNMT1	PE2	N	4d	Exp1	Rep2	Precision	66.5822784810127
HEK-293T	FRT	DNMT1	PE2	C	4d	Exp1	Rep2	Precision	53.9848197343454
HEK-293T	FRT	DNMT1	Exo-PE	N	4d	Exp1	Rep2	Precision	84.1843088418431
HEK-293T	FRT	DNMT1	Exo-PE	C	4d	Exp1	Rep2	Precision	78.6975284425265
HEK-293T	FRT	RNF2	PE2	N	4d	Exp1	Rep2	Precision	82.0560747663551
HEK-293T	FRT	RNF2	PE2	C	4d	Exp1	Rep2	Precision	81.25
HEK-293T	FRT	RNF2	Exo-PE	N	4d	Exp1	Rep2	Precision	84.8275862068966
HEK-293T	FRT	RNF2	Exo-PE	C	4d	Exp1	Rep2	Precision	85.625
HEK-293T	FRT	VEGFA	PE2	N	4d	Exp1	Rep2	Precision	78.4782608695652
HEK-293T	FRT	VEGFA	PE2	C	4d	Exp1	Rep2	Precision	77.5585130793942
HEK-293T	FRT	VEGFA	Exo-PE	N	4d	Exp1	Rep2	Precision	83.0181086519115
HEK-293T	FRT	VEGFA	Exo-PE	C	4d	Exp1	Rep2	Precision	85.8827865831183
HEK-293T	FRT	DNMT1	PE2	N	4d	Exp1	Rep3	Precision	76.3938315539739
HEK-293T	FRT	DNMT1	PE2	C	4d	Exp1	Rep3	Precision	71.4622641509434
HEK-293T	FRT	DNMT1	Exo-PE	N	4d	Exp1	Rep3	Precision	84.4642857142857
HEK-293T	FRT	DNMT1	Exo-PE	C	4d	Exp1	Rep3	Precision	80.1976434815659
HEK-293T	FRT	RNF2	PE2	N	4d	Exp1	Rep3	Precision	80.4432855280313
HEK-293T	FRT	RNF2	PE2	C	4d	Exp1	Rep3	Precision	67.4509803921569
HEK-293T	FRT	RNF2	Exo-PE	N	4d	Exp1	Rep3	Precision	92
HEK-293T	FRT	RNF2	Exo-PE	C	4d	Exp1	Rep3	Precision	84.219001610306
HEK-293T	FRT	VEGFA	PE2	N	4d	Exp1	Rep3	Precision	84.6096096096096
HEK-293T	FRT	VEGFA	PE2	C	4d	Exp1	Rep3	Precision	66.3089127391507
HEK-293T	FRT	VEGFA	Exo-PE	N	4d	Exp1	Rep3	Precision	86.7718446601942
HEK-293T	FRT	VEGFA	Exo-PE	C	4d	Exp1	Rep3	Precision	80.9641970932293
