# Supplementary material for: Exonuclease-enhanced prime editors
Source: Nat Methods. 2024 Feb 1;21(3):455–64. doi: 10.1038/s41592-023-02162-w (PMC10927552; doi:10.1038/s41592-023-02162-w)
Supplement: Supplementary file 11 — Statistical source data of Fig. 5. [file 41592_2023_2162_MOESM11_ESM.csv]

Cell.Line	Insert	Locus	Strategy	RT_Fusion_Term	SourceFig	Experiment	Replicate	Metric	Value...
HEK-293T	FLAG	DNMT1	PE2	N	5	Exp2	Rep1	Efficacy	10.85
HEK-293T	FLAG	DNMT1	PE2	C	5	Exp2	Rep1	Efficacy	9.79
HEK-293T	FLAG	DNMT1	Exo-PE	N	5	Exp2	Rep1	Efficacy	29.99
HEK-293T	FLAG	DNMT1	Exo-PE	C	5	Exp2	Rep1	Efficacy	27.82
HEK-293T	FLAG	DNMT1	PE4	N	5	Exp2	Rep1	Efficacy	9.74
HEK-293T	FLAG	DNMT1	PE4	C	5	Exp2	Rep1	Efficacy	9.89
HEK-293T	FLAG	DNMT1	Exo-PE4	N	5	Exp2	Rep1	Efficacy	30.94
HEK-293T	FLAG	DNMT1	Exo-PE4	C	5	Exp2	Rep1	Efficacy	35.89
HEK-293T	FLAG	RNF2	PE2	N	5	Exp2	Rep1	Efficacy	16.64
HEK-293T	FLAG	RNF2	PE2	C	5	Exp2	Rep1	Efficacy	19.03
HEK-293T	FLAG	RNF2	Exo-PE	N	5	Exp2	Rep1	Efficacy	14.84
HEK-293T	FLAG	RNF2	Exo-PE	C	5	Exp2	Rep1	Efficacy	16.11
HEK-293T	FLAG	RNF2	PE4	N	5	Exp2	Rep1	Efficacy	18.91
HEK-293T	FLAG	RNF2	PE4	C	5	Exp2	Rep1	Efficacy	20.32
HEK-293T	FLAG	RNF2	Exo-PE4	N	5	Exp2	Rep1	Efficacy	15.02
HEK-293T	FLAG	RNF2	Exo-PE4	C	5	Exp2	Rep1	Efficacy	16.71
HEK-293T	FLAG	VEGFA	PE2	N	5	Exp2	Rep1	Efficacy	26.37
HEK-293T	FLAG	VEGFA	PE2	C	5	Exp2	Rep1	Efficacy	30.38
HEK-293T	FLAG	VEGFA	Exo-PE	N	5	Exp2	Rep1	Efficacy	43.56
HEK-293T	FLAG	VEGFA	Exo-PE	C	5	Exp2	Rep1	Efficacy	36.68
HEK-293T	FLAG	VEGFA	PE4	N	5	Exp2	Rep1	Efficacy	32.54
HEK-293T	FLAG	VEGFA	PE4	C	5	Exp2	Rep1	Efficacy	34.9
HEK-293T	FLAG	VEGFA	Exo-PE4	N	5	Exp2	Rep1	Efficacy	46.5
HEK-293T	FLAG	VEGFA	Exo-PE4	C	5	Exp2	Rep1	Efficacy	44.8
HEK-293T	FLAG	HEK3	PE2	N	5	Exp2	Rep1	Efficacy	25.97
HEK-293T	FLAG	HEK3	PE2	C	5	Exp2	Rep1	Efficacy	30.26
HEK-293T	FLAG	HEK3	Exo-PE	N	5	Exp2	Rep1	Efficacy	45.58
HEK-293T	FLAG	HEK3	Exo-PE	C	5	Exp2	Rep1	Efficacy	50.51
HEK-293T	FLAG	HEK3	PE4	N	5	Exp2	Rep1	Efficacy	29.49
HEK-293T	FLAG	HEK3	PE4	C	5	Exp2	Rep1	Efficacy	37.44
HEK-293T	FLAG	HEK3	Exo-PE4	N	5	Exp2	Rep1	Efficacy	38.13
HEK-293T	FLAG	HEK3	Exo-PE4	C	5	Exp2	Rep1	Efficacy	52.66
HEK-293T	FLAG	RUNX1	PE2	N	5	Exp2	Rep1	Efficacy	12.28
HEK-293T	FLAG	RUNX1	PE2	C	5	Exp2	Rep1	Efficacy	11.11
HEK-293T	FLAG	RUNX1	Exo-PE	N	5	Exp2	Rep1	Efficacy	34.97
HEK-293T	FLAG	RUNX1	Exo-PE	C	5	Exp2	Rep1	Efficacy	38
HEK-293T	FLAG	RUNX1	PE4	N	5	Exp2	Rep1	Efficacy	13.8
HEK-293T	FLAG	RUNX1	PE4	C	5	Exp2	Rep1	Efficacy	14.72
HEK-293T	FLAG	RUNX1	Exo-PE4	N	5	Exp2	Rep1	Efficacy	40.25
HEK-293T	FLAG	RUNX1	Exo-PE4	C	5	Exp2	Rep1	Efficacy	38
HEK-293T	FLAG	DNMT1	PE2	N	5	Exp2	Rep2	Efficacy	11.15
HEK-293T	FLAG	DNMT1	PE2	C	5	Exp2	Rep2	Efficacy	10.06
HEK-293T	FLAG	DNMT1	Exo-PE	N	5	Exp2	Rep2	Efficacy	33.55
HEK-293T	FLAG	DNMT1	Exo-PE	C	5	Exp2	Rep2	Efficacy	38.99
HEK-293T	FLAG	DNMT1	PE4	N	5	Exp2	Rep2	Efficacy	8.24
HEK-293T	FLAG	DNMT1	PE4	C	5	Exp2	Rep2	Efficacy	10.5
HEK-293T	FLAG	DNMT1	Exo-PE4	N	5	Exp2	Rep2	Efficacy	33.67
HEK-293T	FLAG	DNMT1	Exo-PE4	C	5	Exp2	Rep2	Efficacy	30.86
HEK-293T	FLAG	RNF2	PE2	N	5	Exp2	Rep2	Efficacy	15.28
HEK-293T	FLAG	RNF2	PE2	C	5	Exp2	Rep2	Efficacy	14.4
HEK-293T	FLAG	RNF2	Exo-PE	N	5	Exp2	Rep2	Efficacy	13.24
HEK-293T	FLAG	RNF2	Exo-PE	C	5	Exp2	Rep2	Efficacy	13.42
HEK-293T	FLAG	RNF2	PE4	N	5	Exp2	Rep2	Efficacy	17.59
HEK-293T	FLAG	RNF2	PE4	C	5	Exp2	Rep2	Efficacy	18.43
HEK-293T	FLAG	RNF2	Exo-PE4	N	5	Exp2	Rep2	Efficacy	19.61
HEK-293T	FLAG	RNF2	Exo-PE4	C	5	Exp2	Rep2	Efficacy	15.84
HEK-293T	FLAG	VEGFA	PE2	N	5	Exp2	Rep2	Efficacy	29.67
HEK-293T	FLAG	VEGFA	PE2	C	5	Exp2	Rep2	Efficacy	30.6
HEK-293T	FLAG	VEGFA	Exo-PE	N	5	Exp2	Rep2	Efficacy	40.14
HEK-293T	FLAG	VEGFA	Exo-PE	C	5	Exp2	Rep2	Efficacy	41.53
HEK-293T	FLAG	VEGFA	PE4	N	5	Exp2	Rep2	Efficacy	33.72
HEK-293T	FLAG	VEGFA	PE4	C	5	Exp2	Rep2	Efficacy	38.53
HEK-293T	FLAG	VEGFA	Exo-PE4	N	5	Exp2	Rep2	Efficacy	43.43
HEK-293T	FLAG	VEGFA	Exo-PE4	C	5	Exp2	Rep2	Efficacy	43.32
HEK-293T	FLAG	HEK3	PE2	N	5	Exp2	Rep2	Efficacy	29.59
HEK-293T	FLAG	HEK3	PE2	C	5	Exp2	Rep2	Efficacy	NA
HEK-293T	FLAG	HEK3	Exo-PE	N	5	Exp2	Rep2	Efficacy	46.23
HEK-293T	FLAG	HEK3	Exo-PE	C	5	Exp2	Rep2	Efficacy	50.52
HEK-293T	FLAG	HEK3	PE4	N	5	Exp2	Rep2	Efficacy	NA
HEK-293T	FLAG	HEK3	PE4	C	5	Exp2	Rep2	Efficacy	38.55
HEK-293T	FLAG	HEK3	Exo-PE4	N	5	Exp2	Rep2	Efficacy	49.05
HEK-293T	FLAG	HEK3	Exo-PE4	C	5	Exp2	Rep2	Efficacy	NA
HEK-293T	FLAG	RUNX1	PE2	N	5	Exp2	Rep2	Efficacy	9.65
HEK-293T	FLAG	RUNX1	PE2	C	5	Exp2	Rep2	Efficacy	10.69
HEK-293T	FLAG	RUNX1	Exo-PE	N	5	Exp2	Rep2	Efficacy	38.72
HEK-293T	FLAG	RUNX1	Exo-PE	C	5	Exp2	Rep2	Efficacy	39.95
HEK-293T	FLAG	RUNX1	PE4	N	5	Exp2	Rep2	Efficacy	13.73
HEK-293T	FLAG	RUNX1	PE4	C	5	Exp2	Rep2	Efficacy	14.18
HEK-293T	FLAG	RUNX1	Exo-PE4	N	5	Exp2	Rep2	Efficacy	39.17
HEK-293T	FLAG	RUNX1	Exo-PE4	C	5	Exp2	Rep2	Efficacy	39.23
HEK-293T	FLAG	DNMT1	PE2	N	5	Exp2	Rep3	Efficacy	10.62
HEK-293T	FLAG	DNMT1	PE2	C	5	Exp2	Rep3	Efficacy	9.61
HEK-293T	FLAG	DNMT1	Exo-PE	N	5	Exp2	Rep3	Efficacy	32.08
HEK-293T	FLAG	DNMT1	Exo-PE	C	5	Exp2	Rep3	Efficacy	35.91
HEK-293T	FLAG	DNMT1	PE4	N	5	Exp2	Rep3	Efficacy	7.19
HEK-293T	FLAG	DNMT1	PE4	C	5	Exp2	Rep3	Efficacy	9.28
HEK-293T	FLAG	DNMT1	Exo-PE4	N	5	Exp2	Rep3	Efficacy	33.13
HEK-293T	FLAG	DNMT1	Exo-PE4	C	5	Exp2	Rep3	Efficacy	34.26
HEK-293T	FLAG	RNF2	PE2	N	5	Exp2	Rep3	Efficacy	15.77
HEK-293T	FLAG	RNF2	PE2	C	5	Exp2	Rep3	Efficacy	16.04
HEK-293T	FLAG	RNF2	Exo-PE	N	5	Exp2	Rep3	Efficacy	15.57
HEK-293T	FLAG	RNF2	Exo-PE	C	5	Exp2	Rep3	Efficacy	15.17
HEK-293T	FLAG	RNF2	PE4	N	5	Exp2	Rep3	Efficacy	16.44
HEK-293T	FLAG	RNF2	PE4	C	5	Exp2	Rep3	Efficacy	17.27
HEK-293T	FLAG	RNF2	Exo-PE4	N	5	Exp2	Rep3	Efficacy	13.73
HEK-293T	FLAG	RNF2	Exo-PE4	C	5	Exp2	Rep3	Efficacy	18.04
HEK-293T	FLAG	VEGFA	PE2	N	5	Exp2	Rep3	Efficacy	26.33
HEK-293T	FLAG	VEGFA	PE2	C	5	Exp2	Rep3	Efficacy	30.85
HEK-293T	FLAG	VEGFA	Exo-PE	N	5	Exp2	Rep3	Efficacy	40.15
HEK-293T	FLAG	VEGFA	Exo-PE	C	5	Exp2	Rep3	Efficacy	40.53
HEK-293T	FLAG	VEGFA	PE4	N	5	Exp2	Rep3	Efficacy	34.81
HEK-293T	FLAG	VEGFA	PE4	C	5	Exp2	Rep3	Efficacy	38.53
HEK-293T	FLAG	VEGFA	Exo-PE4	N	5	Exp2	Rep3	Efficacy	41.01
HEK-293T	FLAG	VEGFA	Exo-PE4	C	5	Exp2	Rep3	Efficacy	45.71
HEK-293T	FLAG	HEK3	PE2	N	5	Exp2	Rep3	Efficacy	26.47
HEK-293T	FLAG	HEK3	PE2	C	5	Exp2	Rep3	Efficacy	30.16
HEK-293T	FLAG	HEK3	Exo-PE	N	5	Exp2	Rep3	Efficacy	50.41
HEK-293T	FLAG	HEK3	Exo-PE	C	5	Exp2	Rep3	Efficacy	48.04
HEK-293T	FLAG	HEK3	PE4	N	5	Exp2	Rep3	Efficacy	30.79
HEK-293T	FLAG	HEK3	PE4	C	5	Exp2	Rep3	Efficacy	37.54
HEK-293T	FLAG	HEK3	Exo-PE4	N	5	Exp2	Rep3	Efficacy	52.44
HEK-293T	FLAG	HEK3	Exo-PE4	C	5	Exp2	Rep3	Efficacy	53.51
HEK-293T	FLAG	RUNX1	PE2	N	5	Exp2	Rep3	Efficacy	11.92
HEK-293T	FLAG	RUNX1	PE2	C	5	Exp2	Rep3	Efficacy	12.66
HEK-293T	FLAG	RUNX1	Exo-PE	N	5	Exp2	Rep3	Efficacy	33.83
HEK-293T	FLAG	RUNX1	Exo-PE	C	5	Exp2	Rep3	Efficacy	36.66
HEK-293T	FLAG	RUNX1	PE4	N	5	Exp2	Rep3	Efficacy	14.16
HEK-293T	FLAG	RUNX1	PE4	C	5	Exp2	Rep3	Efficacy	14.9
HEK-293T	FLAG	RUNX1	Exo-PE4	N	5	Exp2	Rep3	Efficacy	35.04
HEK-293T	FLAG	RUNX1	Exo-PE4	C	5	Exp2	Rep3	Efficacy	38.36
HEK-293T	FLAG	DNMT1	PE2	N	5	Exp2	Rep1	Precision	86.25
HEK-293T	FLAG	DNMT1	PE2	C	5	Exp2	Rep1	Precision	80.31
HEK-293T	FLAG	DNMT1	Exo-PE	N	5	Exp2	Rep1	Precision	88.13
HEK-293T	FLAG	DNMT1	Exo-PE	C	5	Exp2	Rep1	Precision	91.66
HEK-293T	FLAG	DNMT1	PE4	N	5	Exp2	Rep1	Precision	86.5
HEK-293T	FLAG	DNMT1	PE4	C	5	Exp2	Rep1	Precision	79.44
HEK-293T	FLAG	DNMT1	Exo-PE4	N	5	Exp2	Rep1	Precision	90.55
HEK-293T	FLAG	DNMT1	Exo-PE4	C	5	Exp2	Rep1	Precision	89.9
HEK-293T	FLAG	RNF2	PE2	N	5	Exp2	Rep1	Precision	98.0553919
HEK-293T	FLAG	RNF2	PE2	C	5	Exp2	Rep1	Precision	96.0141271
HEK-293T	FLAG	RNF2	Exo-PE	N	5	Exp2	Rep1	Precision	89.3975904
HEK-293T	FLAG	RNF2	Exo-PE	C	5	Exp2	Rep1	Precision	93.0138568
HEK-293T	FLAG	RNF2	PE4	N	5	Exp2	Rep1	Precision	97.1736896
HEK-293T	FLAG	RNF2	PE4	C	5	Exp2	Rep1	Precision	94.7319347
HEK-293T	FLAG	RNF2	Exo-PE4	N	5	Exp2	Rep1	Precision	91.5853659
HEK-293T	FLAG	RNF2	Exo-PE4	C	5	Exp2	Rep1	Precision	89.6940419
HEK-293T	FLAG	VEGFA	PE2	N	5	Exp2	Rep1	Precision	85.037085
HEK-293T	FLAG	VEGFA	PE2	C	5	Exp2	Rep1	Precision	84.671126
HEK-293T	FLAG	VEGFA	Exo-PE	N	5	Exp2	Rep1	Precision	95.067656
HEK-293T	FLAG	VEGFA	Exo-PE	C	5	Exp2	Rep1	Precision	93.452229
HEK-293T	FLAG	VEGFA	PE4	N	5	Exp2	Rep1	Precision	89.493949
HEK-293T	FLAG	VEGFA	PE4	C	5	Exp2	Rep1	Precision	85.246702
HEK-293T	FLAG	VEGFA	Exo-PE4	N	5	Exp2	Rep1	Precision	94.56986
HEK-293T	FLAG	VEGFA	Exo-PE4	C	5	Exp2	Rep1	Precision	94.774699
HEK-293T	FLAG	HEK3	PE2	N	5	Exp2	Rep1	Precision	91.02699
HEK-293T	FLAG	HEK3	PE2	C	5	Exp2	Rep1	Precision	88.01629
HEK-293T	FLAG	HEK3	Exo-PE	N	5	Exp2	Rep1	Precision	89.40761
HEK-293T	FLAG	HEK3	Exo-PE	C	5	Exp2	Rep1	Precision	91.83636
HEK-293T	FLAG	HEK3	PE4	N	5	Exp2	Rep1	Precision	92.7067
HEK-293T	FLAG	HEK3	PE4	C	5	Exp2	Rep1	Precision	91.31707
HEK-293T	FLAG	HEK3	Exo-PE4	N	5	Exp2	Rep1	Precision	93.66249
HEK-293T	FLAG	HEK3	Exo-PE4	C	5	Exp2	Rep1	Precision	92.45084
HEK-293T	FLAG	RUNX1	PE2	N	5	Exp2	Rep1	Precision	80.3139307
HEK-293T	FLAG	RUNX1	PE2	C	5	Exp2	Rep1	Precision	85.4615385
HEK-293T	FLAG	RUNX1	Exo-PE	N	5	Exp2	Rep1	Precision	70.9906618
HEK-293T	FLAG	RUNX1	Exo-PE	C	5	Exp2	Rep1	Precision	77.6778414
HEK-293T	FLAG	RUNX1	PE4	N	5	Exp2	Rep1	Precision	69.4514343
HEK-293T	FLAG	RUNX1	PE4	C	5	Exp2	Rep1	Precision	72.8352301
HEK-293T	FLAG	RUNX1	Exo-PE4	N	5	Exp2	Rep1	Precision	77.077748
HEK-293T	FLAG	RUNX1	Exo-PE4	C	5	Exp2	Rep1	Precision	77.9647107
HEK-293T	FLAG	DNMT1	PE2	N	5	Exp2	Rep2	Precision	84.47
HEK-293T	FLAG	DNMT1	PE2	C	5	Exp2	Rep2	Precision	84.61
HEK-293T	FLAG	DNMT1	Exo-PE	N	5	Exp2	Rep2	Precision	93.38
HEK-293T	FLAG	DNMT1	Exo-PE	C	5	Exp2	Rep2	Precision	91.74
HEK-293T	FLAG	DNMT1	PE4	N	5	Exp2	Rep2	Precision	80
HEK-293T	FLAG	DNMT1	PE4	C	5	Exp2	Rep2	Precision	72.26
HEK-293T	FLAG	DNMT1	Exo-PE4	N	5	Exp2	Rep2	Precision	91.22
HEK-293T	FLAG	DNMT1	Exo-PE4	C	5	Exp2	Rep2	Precision	90.58
HEK-293T	FLAG	RNF2	PE2	N	5	Exp2	Rep2	Precision	97.2628899
HEK-293T	FLAG	RNF2	PE2	C	5	Exp2	Rep2	Precision	97.5609756
HEK-293T	FLAG	RNF2	Exo-PE	N	5	Exp2	Rep2	Precision	93.9673527
HEK-293T	FLAG	RNF2	Exo-PE	C	5	Exp2	Rep2	Precision	96.1318052
HEK-293T	FLAG	RNF2	PE4	N	5	Exp2	Rep2	Precision	93.7133724
HEK-293T	FLAG	RNF2	PE4	C	5	Exp2	Rep2	Precision	95.196281
HEK-293T	FLAG	RNF2	Exo-PE4	N	5	Exp2	Rep2	Precision	96.127451
HEK-293T	FLAG	RNF2	Exo-PE4	C	5	Exp2	Rep2	Precision	93.3411903
HEK-293T	FLAG	VEGFA	PE2	N	5	Exp2	Rep2	Precision	88.726077
HEK-293T	FLAG	VEGFA	PE2	C	5	Exp2	Rep2	Precision	86.197183
HEK-293T	FLAG	VEGFA	Exo-PE	N	5	Exp2	Rep2	Precision	90.568592
HEK-293T	FLAG	VEGFA	Exo-PE	C	5	Exp2	Rep2	Precision	91.455627
HEK-293T	FLAG	VEGFA	PE4	N	5	Exp2	Rep2	Precision	90.088165
HEK-293T	FLAG	VEGFA	PE4	C	5	Exp2	Rep2	Precision	88.37156
HEK-293T	FLAG	VEGFA	Exo-PE4	N	5	Exp2	Rep2	Precision	96.898706
HEK-293T	FLAG	VEGFA	Exo-PE4	C	5	Exp2	Rep2	Precision	93.321844
HEK-293T	FLAG	HEK3	PE2	N	5	Exp2	Rep2	Precision	93.78764
HEK-293T	FLAG	HEK3	PE2	C	5	Exp2	Rep2	Precision	NA
HEK-293T	FLAG	HEK3	Exo-PE	N	5	Exp2	Rep2	Precision	92.84997
HEK-293T	FLAG	HEK3	Exo-PE	C	5	Exp2	Rep2	Precision	93.12442
HEK-293T	FLAG	HEK3	PE4	N	5	Exp2	Rep2	Precision	NA
HEK-293T	FLAG	HEK3	PE4	C	5	Exp2	Rep2	Precision	90.42928
HEK-293T	FLAG	HEK3	Exo-PE4	N	5	Exp2	Rep2	Precision	91.85393
HEK-293T	FLAG	HEK3	Exo-PE4	C	5	Exp2	Rep2	Precision	NA
HEK-293T	FLAG	RUNX1	PE2	N	5	Exp2	Rep2	Precision	76.2243286
HEK-293T	FLAG	RUNX1	PE2	C	5	Exp2	Rep2	Precision	83.1906615
HEK-293T	FLAG	RUNX1	Exo-PE	N	5	Exp2	Rep2	Precision	77.9544997
HEK-293T	FLAG	RUNX1	Exo-PE	C	5	Exp2	Rep2	Precision	76.2695685
HEK-293T	FLAG	RUNX1	PE4	N	5	Exp2	Rep2	Precision	70.3381148
HEK-293T	FLAG	RUNX1	PE4	C	5	Exp2	Rep2	Precision	75.9914255
HEK-293T	FLAG	RUNX1	Exo-PE4	N	5	Exp2	Rep2	Precision	77.8418124
HEK-293T	FLAG	RUNX1	Exo-PE4	C	5	Exp2	Rep2	Precision	76.5314085
HEK-293T	FLAG	DNMT1	PE2	N	5	Exp2	Rep3	Precision	86.2
HEK-293T	FLAG	DNMT1	PE2	C	5	Exp2	Rep3	Precision	89.15
HEK-293T	FLAG	DNMT1	Exo-PE	N	5	Exp2	Rep3	Precision	90.47
HEK-293T	FLAG	DNMT1	Exo-PE	C	5	Exp2	Rep3	Precision	87.37
HEK-293T	FLAG	DNMT1	PE4	N	5	Exp2	Rep3	Precision	78.15
HEK-293T	FLAG	DNMT1	PE4	C	5	Exp2	Rep3	Precision	78.84
HEK-293T	FLAG	DNMT1	Exo-PE4	N	5	Exp2	Rep3	Precision	90.84
HEK-293T	FLAG	DNMT1	Exo-PE4	C	5	Exp2	Rep3	Precision	93.12
HEK-293T	FLAG	RNF2	PE2	N	5	Exp2	Rep3	Precision	95.982958
HEK-293T	FLAG	RNF2	PE2	C	5	Exp2	Rep3	Precision	98.5257985
HEK-293T	FLAG	RNF2	Exo-PE	N	5	Exp2	Rep3	Precision	90.628638
HEK-293T	FLAG	RNF2	Exo-PE	C	5	Exp2	Rep3	Precision	86.8345736
HEK-293T	FLAG	RNF2	PE4	N	5	Exp2	Rep3	Precision	95.4703833
HEK-293T	FLAG	RNF2	PE4	C	5	Exp2	Rep3	Precision	95.9977765
HEK-293T	FLAG	RNF2	Exo-PE4	N	5	Exp2	Rep3	Precision	87.9564382
HEK-293T	FLAG	RNF2	Exo-PE4	C	5	Exp2	Rep3	Precision	92.2290389
HEK-293T	FLAG	VEGFA	PE2	N	5	Exp2	Rep3	Precision	90.949914
HEK-293T	FLAG	VEGFA	PE2	C	5	Exp2	Rep3	Precision	84.497398
HEK-293T	FLAG	VEGFA	Exo-PE	N	5	Exp2	Rep3	Precision	91.603924
HEK-293T	FLAG	VEGFA	Exo-PE	C	5	Exp2	Rep3	Precision	92.239417
HEK-293T	FLAG	VEGFA	PE4	N	5	Exp2	Rep3	Precision	89.739624
HEK-293T	FLAG	VEGFA	PE4	C	5	Exp2	Rep3	Precision	89.750757
HEK-293T	FLAG	VEGFA	Exo-PE4	N	5	Exp2	Rep3	Precision	93.973419
HEK-293T	FLAG	VEGFA	Exo-PE4	C	5	Exp2	Rep3	Precision	92.982099
HEK-293T	FLAG	HEK3	PE2	N	5	Exp2	Rep3	Precision	93.07314
HEK-293T	FLAG	HEK3	PE2	C	5	Exp2	Rep3	Precision	87.39496
HEK-293T	FLAG	HEK3	Exo-PE	N	5	Exp2	Rep3	Precision	92.03944
HEK-293T	FLAG	HEK3	Exo-PE	C	5	Exp2	Rep3	Precision	92.45574
HEK-293T	FLAG	HEK3	PE4	N	5	Exp2	Rep3	Precision	93.70055
HEK-293T	FLAG	HEK3	PE4	C	5	Exp2	Rep3	Precision	86.95854
HEK-293T	FLAG	HEK3	Exo-PE4	N	5	Exp2	Rep3	Precision	94.70833
HEK-293T	FLAG	HEK3	Exo-PE4	C	5	Exp2	Rep3	Precision	94.59077
HEK-293T	FLAG	RUNX1	PE2	N	5	Exp2	Rep3	Precision	74.0832815
HEK-293T	FLAG	RUNX1	PE2	C	5	Exp2	Rep3	Precision	85.2525253
HEK-293T	FLAG	RUNX1	Exo-PE	N	5	Exp2	Rep3	Precision	69.9545079
HEK-293T	FLAG	RUNX1	Exo-PE	C	5	Exp2	Rep3	Precision	72.5222552
HEK-293T	FLAG	RUNX1	PE4	N	5	Exp2	Rep3	Precision	70.1337296
HEK-293T	FLAG	RUNX1	PE4	C	5	Exp2	Rep3	Precision	75.6729304
HEK-293T	FLAG	RUNX1	Exo-PE4	N	5	Exp2	Rep3	Precision	72.2325294
HEK-293T	FLAG	RUNX1	Exo-PE4	C	5	Exp2	Rep3	Precision	80.318258
