# Supplementary material for: Exonuclease-enhanced prime editors
Source: Nat Methods. 2024 Feb 1;21(3):455–64. doi: 10.1038/s41592-023-02162-w (PMC10927552; doi:10.1038/s41592-023-02162-w)
Supplement: Supplementary file 12 — Statistical source data of Fig. 6. [file 41592_2023_2162_MOESM12_ESM.csv]

Cell.Line	Insert	Locus	Strategy	RT_Fusion_Term	SourceFig	Experiment	Replicate	Metric	Value...
HEK-293T	FLAG	EMX1	PE2	N	6	Exp2	Rep1	Efficacy	4.33
HEK-293T	FLAG	EMX1	PE2	C	6	Exp2	Rep1	Efficacy	11.53
HEK-293T	FLAG	EMX1	PE3	N	6	Exp2	Rep1	Efficacy	2.88
HEK-293T	FLAG	EMX1	PE3	C	6	Exp2	Rep1	Efficacy	3.22
HEK-293T	FLAG	EMX1	Exo-PE	N	6	Exp2	Rep1	Efficacy	40.18
HEK-293T	FLAG	EMX1	Exo-PE	C	6	Exp2	Rep1	Efficacy	41.44
HEK-293T	FLAG	EMX1	PE4	N	6	Exp2	Rep1	Efficacy	8.38
HEK-293T	FLAG	EMX1	PE4	C	6	Exp2	Rep1	Efficacy	9.59
HEK-293T	FLAG	EMX1	PE5	N	6	Exp2	Rep1	Efficacy	5.71
HEK-293T	FLAG	EMX1	PE5	C	6	Exp2	Rep1	Efficacy	5.33
HEK-293T	FLAG	FANCF	PE2	N	6	Exp2	Rep1	Efficacy	9.67
HEK-293T	FLAG	FANCF	PE2	C	6	Exp2	Rep1	Efficacy	8.22
HEK-293T	FLAG	FANCF	PE3	N	6	Exp2	Rep1	Efficacy	2.41
HEK-293T	FLAG	FANCF	PE3	C	6	Exp2	Rep1	Efficacy	2.33
HEK-293T	FLAG	FANCF	Exo-PE	N	6	Exp2	Rep1	Efficacy	20.82
HEK-293T	FLAG	FANCF	Exo-PE	C	6	Exp2	Rep1	Efficacy	27.72
HEK-293T	FLAG	FANCF	PE4	N	6	Exp2	Rep1	Efficacy	NA
HEK-293T	FLAG	FANCF	PE4	C	6	Exp2	Rep1	Efficacy	8.82
HEK-293T	FLAG	FANCF	PE5	N	6	Exp2	Rep1	Efficacy	2.41
HEK-293T	FLAG	FANCF	PE5	C	6	Exp2	Rep1	Efficacy	2.92
HEK-293T	FLAG	HEK4	PE2	N	6	Exp2	Rep1	Efficacy	8.43
HEK-293T	FLAG	HEK4	PE2	C	6	Exp2	Rep1	Efficacy	11.05
HEK-293T	FLAG	HEK4	PE3	N	6	Exp2	Rep1	Efficacy	2.78
HEK-293T	FLAG	HEK4	PE3	C	6	Exp2	Rep1	Efficacy	1.92
HEK-293T	FLAG	HEK4	Exo-PE	N	6	Exp2	Rep1	Efficacy	24.97
HEK-293T	FLAG	HEK4	Exo-PE	C	6	Exp2	Rep1	Efficacy	NA
HEK-293T	FLAG	HEK4	PE4	N	6	Exp2	Rep1	Efficacy	NA
HEK-293T	FLAG	HEK4	PE4	C	6	Exp2	Rep1	Efficacy	9.68
HEK-293T	FLAG	HEK4	PE5	N	6	Exp2	Rep1	Efficacy	3.19
HEK-293T	FLAG	HEK4	PE5	C	6	Exp2	Rep1	Efficacy	2.71
HEK-293T	FLAG	HBB	PE2	N	6	Exp2	Rep1	Efficacy	0.43
HEK-293T	FLAG	HBB	PE2	C	6	Exp2	Rep1	Efficacy	0.26
HEK-293T	FLAG	HBB	PE3	N	6	Exp2	Rep1	Efficacy	0.84
HEK-293T	FLAG	HBB	PE3	C	6	Exp2	Rep1	Efficacy	0.86
HEK-293T	FLAG	HBB	Exo-PE	N	6	Exp2	Rep1	Efficacy	1.06
HEK-293T	FLAG	HBB	Exo-PE	C	6	Exp2	Rep1	Efficacy	1.63
HEK-293T	FLAG	HBB	PE4	N	6	Exp2	Rep1	Efficacy	0.21
HEK-293T	FLAG	HBB	PE4	C	6	Exp2	Rep1	Efficacy	0.55
HEK-293T	FLAG	HBB	PE5	N	6	Exp2	Rep1	Efficacy	0.55
HEK-293T	FLAG	HBB	PE5	C	6	Exp2	Rep1	Efficacy	0.59
HEK-293T	FLAG	EMX1	PE2	N	6	Exp2	Rep2	Efficacy	4.77
HEK-293T	FLAG	EMX1	PE2	C	6	Exp2	Rep2	Efficacy	13.89
HEK-293T	FLAG	EMX1	PE3	N	6	Exp2	Rep2	Efficacy	3.32
HEK-293T	FLAG	EMX1	PE3	C	6	Exp2	Rep2	Efficacy	2.3
HEK-293T	FLAG	EMX1	Exo-PE	N	6	Exp2	Rep2	Efficacy	34.89
HEK-293T	FLAG	EMX1	Exo-PE	C	6	Exp2	Rep2	Efficacy	40.96
HEK-293T	FLAG	EMX1	PE4	N	6	Exp2	Rep2	Efficacy	7.25
HEK-293T	FLAG	EMX1	PE4	C	6	Exp2	Rep2	Efficacy	12.37
HEK-293T	FLAG	EMX1	PE5	N	6	Exp2	Rep2	Efficacy	6.71
HEK-293T	FLAG	EMX1	PE5	C	6	Exp2	Rep2	Efficacy	5.02
HEK-293T	FLAG	FANCF	PE2	N	6	Exp2	Rep2	Efficacy	7.64
HEK-293T	FLAG	FANCF	PE2	C	6	Exp2	Rep2	Efficacy	9.46
HEK-293T	FLAG	FANCF	PE3	N	6	Exp2	Rep2	Efficacy	2.79
HEK-293T	FLAG	FANCF	PE3	C	6	Exp2	Rep2	Efficacy	3.21
HEK-293T	FLAG	FANCF	Exo-PE	N	6	Exp2	Rep2	Efficacy	17.9
HEK-293T	FLAG	FANCF	Exo-PE	C	6	Exp2	Rep2	Efficacy	26.88
HEK-293T	FLAG	FANCF	PE4	N	6	Exp2	Rep2	Efficacy	8.51
HEK-293T	FLAG	FANCF	PE4	C	6	Exp2	Rep2	Efficacy	10.47
HEK-293T	FLAG	FANCF	PE5	N	6	Exp2	Rep2	Efficacy	2.91
HEK-293T	FLAG	FANCF	PE5	C	6	Exp2	Rep2	Efficacy	4.24
HEK-293T	FLAG	HEK4	PE2	N	6	Exp2	Rep2	Efficacy	11.62
HEK-293T	FLAG	HEK4	PE2	C	6	Exp2	Rep2	Efficacy	11.19
HEK-293T	FLAG	HEK4	PE3	N	6	Exp2	Rep2	Efficacy	3.47
HEK-293T	FLAG	HEK4	PE3	C	6	Exp2	Rep2	Efficacy	2.92
HEK-293T	FLAG	HEK4	Exo-PE	N	6	Exp2	Rep2	Efficacy	18.36
HEK-293T	FLAG	HEK4	Exo-PE	C	6	Exp2	Rep2	Efficacy	27.15
HEK-293T	FLAG	HEK4	PE4	N	6	Exp2	Rep2	Efficacy	13.45
HEK-293T	FLAG	HEK4	PE4	C	6	Exp2	Rep2	Efficacy	14.13
HEK-293T	FLAG	HEK4	PE5	N	6	Exp2	Rep2	Efficacy	3.87
HEK-293T	FLAG	HEK4	PE5	C	6	Exp2	Rep2	Efficacy	2.76
HEK-293T	FLAG	HBB	PE2	N	6	Exp2	Rep2	Efficacy	0.43
HEK-293T	FLAG	HBB	PE2	C	6	Exp2	Rep2	Efficacy	1.15
HEK-293T	FLAG	HBB	PE3	N	6	Exp2	Rep2	Efficacy	0.69
HEK-293T	FLAG	HBB	PE3	C	6	Exp2	Rep2	Efficacy	1.2
HEK-293T	FLAG	HBB	Exo-PE	N	6	Exp2	Rep2	Efficacy	1.59
HEK-293T	FLAG	HBB	Exo-PE	C	6	Exp2	Rep2	Efficacy	2.31
HEK-293T	FLAG	HBB	PE4	N	6	Exp2	Rep2	Efficacy	1.09
HEK-293T	FLAG	HBB	PE4	C	6	Exp2	Rep2	Efficacy	0.93
HEK-293T	FLAG	HBB	PE5	N	6	Exp2	Rep2	Efficacy	1.1
HEK-293T	FLAG	HBB	PE5	C	6	Exp2	Rep2	Efficacy	1.1
HEK-293T	FLAG	EMX1	PE2	N	6	Exp2	Rep3	Efficacy	2.39
HEK-293T	FLAG	EMX1	PE2	C	6	Exp2	Rep3	Efficacy	15.53
HEK-293T	FLAG	EMX1	PE3	N	6	Exp2	Rep3	Efficacy	2.56
HEK-293T	FLAG	EMX1	PE3	C	6	Exp2	Rep3	Efficacy	2.07
HEK-293T	FLAG	EMX1	Exo-PE	N	6	Exp2	Rep3	Efficacy	35.08
HEK-293T	FLAG	EMX1	Exo-PE	C	6	Exp2	Rep3	Efficacy	41.19
HEK-293T	FLAG	EMX1	PE4	N	6	Exp2	Rep3	Efficacy	6.43
HEK-293T	FLAG	EMX1	PE4	C	6	Exp2	Rep3	Efficacy	13.79
HEK-293T	FLAG	EMX1	PE5	N	6	Exp2	Rep3	Efficacy	6.42
HEK-293T	FLAG	EMX1	PE5	C	6	Exp2	Rep3	Efficacy	5.47
HEK-293T	FLAG	FANCF	PE2	N	6	Exp2	Rep3	Efficacy	13.25
HEK-293T	FLAG	FANCF	PE2	C	6	Exp2	Rep3	Efficacy	8.04
HEK-293T	FLAG	FANCF	PE3	N	6	Exp2	Rep3	Efficacy	2.11
HEK-293T	FLAG	FANCF	PE3	C	6	Exp2	Rep3	Efficacy	3.18
HEK-293T	FLAG	FANCF	Exo-PE	N	6	Exp2	Rep3	Efficacy	16.32
HEK-293T	FLAG	FANCF	Exo-PE	C	6	Exp2	Rep3	Efficacy	20.96
HEK-293T	FLAG	FANCF	PE4	N	6	Exp2	Rep3	Efficacy	8.04
HEK-293T	FLAG	FANCF	PE4	C	6	Exp2	Rep3	Efficacy	8.29
HEK-293T	FLAG	FANCF	PE5	N	6	Exp2	Rep3	Efficacy	3.52
HEK-293T	FLAG	FANCF	PE5	C	6	Exp2	Rep3	Efficacy	3.1
HEK-293T	FLAG	HEK4	PE2	N	6	Exp2	Rep3	Efficacy	11.93
HEK-293T	FLAG	HEK4	PE2	C	6	Exp2	Rep3	Efficacy	11.68
HEK-293T	FLAG	HEK4	PE3	N	6	Exp2	Rep3	Efficacy	3.6
HEK-293T	FLAG	HEK4	PE3	C	6	Exp2	Rep3	Efficacy	1.71
HEK-293T	FLAG	HEK4	Exo-PE	N	6	Exp2	Rep3	Efficacy	25.38
HEK-293T	FLAG	HEK4	Exo-PE	C	6	Exp2	Rep3	Efficacy	26.43
HEK-293T	FLAG	HEK4	PE4	N	6	Exp2	Rep3	Efficacy	11.35
HEK-293T	FLAG	HEK4	PE4	C	6	Exp2	Rep3	Efficacy	14.61
HEK-293T	FLAG	HEK4	PE5	N	6	Exp2	Rep3	Efficacy	2.33
HEK-293T	FLAG	HEK4	PE5	C	6	Exp2	Rep3	Efficacy	2.77
HEK-293T	FLAG	HBB	PE2	N	6	Exp2	Rep3	Efficacy	NA
HEK-293T	FLAG	HBB	PE2	C	6	Exp2	Rep3	Efficacy	NA
HEK-293T	FLAG	HBB	PE3	N	6	Exp2	Rep3	Efficacy	NA
HEK-293T	FLAG	HBB	PE3	C	6	Exp2	Rep3	Efficacy	NA
HEK-293T	FLAG	HBB	Exo-PE	N	6	Exp2	Rep3	Efficacy	NA
HEK-293T	FLAG	HBB	Exo-PE	C	6	Exp2	Rep3	Efficacy	NA
HEK-293T	FLAG	HBB	PE4	N	6	Exp2	Rep3	Efficacy	NA
HEK-293T	FLAG	HBB	PE4	C	6	Exp2	Rep3	Efficacy	NA
HEK-293T	FLAG	HBB	PE5	N	6	Exp2	Rep3	Efficacy	NA
HEK-293T	FLAG	HBB	PE5	C	6	Exp2	Rep3	Efficacy	NA
HEK-293T	FLAG	EMX1	PE2	N	6	Exp2	Rep1	Precision	64.92
HEK-293T	FLAG	EMX1	PE2	C	6	Exp2	Rep1	Precision	73.77
HEK-293T	FLAG	EMX1	PE3	N	6	Exp2	Rep1	Precision	7.64
HEK-293T	FLAG	EMX1	PE3	C	6	Exp2	Rep1	Precision	6.28
HEK-293T	FLAG	EMX1	Exo-PE	N	6	Exp2	Rep1	Precision	88.35
HEK-293T	FLAG	EMX1	Exo-PE	C	6	Exp2	Rep1	Precision	87.06
HEK-293T	FLAG	EMX1	PE4	N	6	Exp2	Rep1	Precision	82.72
HEK-293T	FLAG	EMX1	PE4	C	6	Exp2	Rep1	Precision	68.5
HEK-293T	FLAG	EMX1	PE5	N	6	Exp2	Rep1	Precision	16.81
HEK-293T	FLAG	EMX1	PE5	C	6	Exp2	Rep1	Precision	12.32
HEK-293T	FLAG	FANCF	PE2	N	6	Exp2	Rep1	Precision	75.02
HEK-293T	FLAG	FANCF	PE2	C	6	Exp2	Rep1	Precision	80.75
HEK-293T	FLAG	FANCF	PE3	N	6	Exp2	Rep1	Precision	3.011
HEK-293T	FLAG	FANCF	PE3	C	6	Exp2	Rep1	Precision	2.858
HEK-293T	FLAG	FANCF	Exo-PE	N	6	Exp2	Rep1	Precision	78.01
HEK-293T	FLAG	FANCF	Exo-PE	C	6	Exp2	Rep1	Precision	80.53
HEK-293T	FLAG	FANCF	PE4	N	6	Exp2	Rep1	Precision	NA
HEK-293T	FLAG	FANCF	PE4	C	6	Exp2	Rep1	Precision	67.85
HEK-293T	FLAG	FANCF	PE5	N	6	Exp2	Rep1	Precision	3.184
HEK-293T	FLAG	FANCF	PE5	C	6	Exp2	Rep1	Precision	3.71
HEK-293T	FLAG	HEK4	PE2	N	6	Exp2	Rep1	Precision	48.95
HEK-293T	FLAG	HEK4	PE2	C	6	Exp2	Rep1	Precision	59.25
HEK-293T	FLAG	HEK4	PE3	N	6	Exp2	Rep1	Precision	8.726
HEK-293T	FLAG	HEK4	PE3	C	6	Exp2	Rep1	Precision	5.54
HEK-293T	FLAG	HEK4	Exo-PE	N	6	Exp2	Rep1	Precision	87.25
HEK-293T	FLAG	HEK4	Exo-PE	C	6	Exp2	Rep1	Precision	NA
HEK-293T	FLAG	HEK4	PE4	N	6	Exp2	Rep1	Precision	NA
HEK-293T	FLAG	HEK4	PE4	C	6	Exp2	Rep1	Precision	54.17
HEK-293T	FLAG	HEK4	PE5	N	6	Exp2	Rep1	Precision	10.01
HEK-293T	FLAG	HEK4	PE5	C	6	Exp2	Rep1	Precision	7.404
HEK-293T	FLAG	HBB	PE2	N	6	Exp2	Rep1	Precision	16.86
HEK-293T	FLAG	HBB	PE2	C	6	Exp2	Rep1	Precision	11.45
HEK-293T	FLAG	HBB	PE3	N	6	Exp2	Rep1	Precision	2.402
HEK-293T	FLAG	HBB	PE3	C	6	Exp2	Rep1	Precision	2.222
HEK-293T	FLAG	HBB	Exo-PE	N	6	Exp2	Rep1	Precision	26.77
HEK-293T	FLAG	HBB	Exo-PE	C	6	Exp2	Rep1	Precision	30.47
HEK-293T	FLAG	HBB	PE4	N	6	Exp2	Rep1	Precision	11.8
HEK-293T	FLAG	HBB	PE4	C	6	Exp2	Rep1	Precision	23.21
HEK-293T	FLAG	HBB	PE5	N	6	Exp2	Rep1	Precision	1.817
HEK-293T	FLAG	HBB	PE5	C	6	Exp2	Rep1	Precision	1.663
HEK-293T	FLAG	EMX1	PE2	N	6	Exp2	Rep2	Precision	61.71
HEK-293T	FLAG	EMX1	PE2	C	6	Exp2	Rep2	Precision	76.15
HEK-293T	FLAG	EMX1	PE3	N	6	Exp2	Rep2	Precision	7.55
HEK-293T	FLAG	EMX1	PE3	C	6	Exp2	Rep2	Precision	5.41
HEK-293T	FLAG	EMX1	Exo-PE	N	6	Exp2	Rep2	Precision	87.71
HEK-293T	FLAG	EMX1	Exo-PE	C	6	Exp2	Rep2	Precision	88.79
HEK-293T	FLAG	EMX1	PE4	N	6	Exp2	Rep2	Precision	78.72
HEK-293T	FLAG	EMX1	PE4	C	6	Exp2	Rep2	Precision	76.64
HEK-293T	FLAG	EMX1	PE5	N	6	Exp2	Rep2	Precision	22.46
HEK-293T	FLAG	EMX1	PE5	C	6	Exp2	Rep2	Precision	11.89
HEK-293T	FLAG	FANCF	PE2	N	6	Exp2	Rep2	Precision	74.17
HEK-293T	FLAG	FANCF	PE2	C	6	Exp2	Rep2	Precision	84.77
HEK-293T	FLAG	FANCF	PE3	N	6	Exp2	Rep2	Precision	3.734
HEK-293T	FLAG	FANCF	PE3	C	6	Exp2	Rep2	Precision	3.66
HEK-293T	FLAG	FANCF	Exo-PE	N	6	Exp2	Rep2	Precision	74.52
HEK-293T	FLAG	FANCF	Exo-PE	C	6	Exp2	Rep2	Precision	78.03
HEK-293T	FLAG	FANCF	PE4	N	6	Exp2	Rep2	Precision	71.63
HEK-293T	FLAG	FANCF	PE4	C	6	Exp2	Rep2	Precision	70.03
HEK-293T	FLAG	FANCF	PE5	N	6	Exp2	Rep2	Precision	3.526
HEK-293T	FLAG	FANCF	PE5	C	6	Exp2	Rep2	Precision	5.643
HEK-293T	FLAG	HEK4	PE2	N	6	Exp2	Rep2	Precision	57.24
HEK-293T	FLAG	HEK4	PE2	C	6	Exp2	Rep2	Precision	57.3
HEK-293T	FLAG	HEK4	PE3	N	6	Exp2	Rep2	Precision	9.909
HEK-293T	FLAG	HEK4	PE3	C	6	Exp2	Rep2	Precision	7.666
HEK-293T	FLAG	HEK4	Exo-PE	N	6	Exp2	Rep2	Precision	81.49
HEK-293T	FLAG	HEK4	Exo-PE	C	6	Exp2	Rep2	Precision	85.06
HEK-293T	FLAG	HEK4	PE4	N	6	Exp2	Rep2	Precision	59.88
HEK-293T	FLAG	HEK4	PE4	C	6	Exp2	Rep2	Precision	63.14
HEK-293T	FLAG	HEK4	PE5	N	6	Exp2	Rep2	Precision	14.28
HEK-293T	FLAG	HEK4	PE5	C	6	Exp2	Rep2	Precision	9.017
HEK-293T	FLAG	HBB	PE2	N	6	Exp2	Rep2	Precision	15.14
HEK-293T	FLAG	HBB	PE2	C	6	Exp2	Rep2	Precision	38.46
HEK-293T	FLAG	HBB	PE3	N	6	Exp2	Rep2	Precision	2.108
HEK-293T	FLAG	HBB	PE3	C	6	Exp2	Rep2	Precision	3.456
HEK-293T	FLAG	HBB	Exo-PE	N	6	Exp2	Rep2	Precision	37.5
HEK-293T	FLAG	HBB	Exo-PE	C	6	Exp2	Rep2	Precision	39.09
HEK-293T	FLAG	HBB	PE4	N	6	Exp2	Rep2	Precision	34.94
HEK-293T	FLAG	HBB	PE4	C	6	Exp2	Rep2	Precision	27.27
HEK-293T	FLAG	HBB	PE5	N	6	Exp2	Rep2	Precision	4.344
HEK-293T	FLAG	HBB	PE5	C	6	Exp2	Rep2	Precision	3.189
HEK-293T	FLAG	EMX1	PE2	N	6	Exp2	Rep3	Precision	57.45
HEK-293T	FLAG	EMX1	PE2	C	6	Exp2	Rep3	Precision	76.02
HEK-293T	FLAG	EMX1	PE3	N	6	Exp2	Rep3	Precision	7.52
HEK-293T	FLAG	EMX1	PE3	C	6	Exp2	Rep3	Precision	4.71
HEK-293T	FLAG	EMX1	Exo-PE	N	6	Exp2	Rep3	Precision	85.83
HEK-293T	FLAG	EMX1	Exo-PE	C	6	Exp2	Rep3	Precision	89.12
HEK-293T	FLAG	EMX1	PE4	N	6	Exp2	Rep3	Precision	77.19
HEK-293T	FLAG	EMX1	PE4	C	6	Exp2	Rep3	Precision	79.34
HEK-293T	FLAG	EMX1	PE5	N	6	Exp2	Rep3	Precision	19.74
HEK-293T	FLAG	EMX1	PE5	C	6	Exp2	Rep3	Precision	12.86
HEK-293T	FLAG	FANCF	PE2	N	6	Exp2	Rep3	Precision	74.99
HEK-293T	FLAG	FANCF	PE2	C	6	Exp2	Rep3	Precision	80
HEK-293T	FLAG	FANCF	PE3	N	6	Exp2	Rep3	Precision	2.753
HEK-293T	FLAG	FANCF	PE3	C	6	Exp2	Rep3	Precision	3.661
HEK-293T	FLAG	FANCF	Exo-PE	N	6	Exp2	Rep3	Precision	77.6
HEK-293T	FLAG	FANCF	Exo-PE	C	6	Exp2	Rep3	Precision	76.14
HEK-293T	FLAG	FANCF	PE4	N	6	Exp2	Rep3	Precision	71.47
HEK-293T	FLAG	FANCF	PE4	C	6	Exp2	Rep3	Precision	60.56
HEK-293T	FLAG	FANCF	PE5	N	6	Exp2	Rep3	Precision	4.397
HEK-293T	FLAG	FANCF	PE5	C	6	Exp2	Rep3	Precision	5.628
HEK-293T	FLAG	HEK4	PE2	N	6	Exp2	Rep3	Precision	53.96
HEK-293T	FLAG	HEK4	PE2	C	6	Exp2	Rep3	Precision	61.83
HEK-293T	FLAG	HEK4	PE3	N	6	Exp2	Rep3	Precision	10.8
HEK-293T	FLAG	HEK4	PE3	C	6	Exp2	Rep3	Precision	4.861
HEK-293T	FLAG	HEK4	Exo-PE	N	6	Exp2	Rep3	Precision	89.71
HEK-293T	FLAG	HEK4	Exo-PE	C	6	Exp2	Rep3	Precision	90.92
HEK-293T	FLAG	HEK4	PE4	N	6	Exp2	Rep3	Precision	65.53
HEK-293T	FLAG	HEK4	PE4	C	6	Exp2	Rep3	Precision	75.19
HEK-293T	FLAG	HEK4	PE5	N	6	Exp2	Rep3	Precision	8.451
HEK-293T	FLAG	HEK4	PE5	C	6	Exp2	Rep3	Precision	9.695
HEK-293T	FLAG	HBB	PE2	N	6	Exp2	Rep3	Precision	NA
HEK-293T	FLAG	HBB	PE2	C	6	Exp2	Rep3	Precision	NA
HEK-293T	FLAG	HBB	PE3	N	6	Exp2	Rep3	Precision	NA
HEK-293T	FLAG	HBB	PE3	C	6	Exp2	Rep3	Precision	NA
HEK-293T	FLAG	HBB	Exo-PE	N	6	Exp2	Rep3	Precision	NA
HEK-293T	FLAG	HBB	Exo-PE	C	6	Exp2	Rep3	Precision	NA
HEK-293T	FLAG	HBB	PE4	N	6	Exp2	Rep3	Precision	NA
HEK-293T	FLAG	HBB	PE4	C	6	Exp2	Rep3	Precision	NA
HEK-293T	FLAG	HBB	PE5	N	6	Exp2	Rep3	Precision	NA
HEK-293T	FLAG	HBB	PE5	C	6	Exp2	Rep3	Precision	NA
