# Supplementary material for: Exonuclease-enhanced prime editors
Source: Nat Methods. 2024 Feb 1;21(3):455–64. doi: 10.1038/s41592-023-02162-w (PMC10927552; doi:10.1038/s41592-023-02162-w)
Supplement: Supplementary file 13 — Statistical source data of Extended Data Fig. 2. [file 41592_2023_2162_MOESM13_ESM.xlsx]

## Sheet: Fig. E2a-d
Figure E2a	mutEJ			PE & mutEJ			PE			PE/mutEJ
s1 (C-PE2 + HEK3-ctt-pegRNA (ctrl))	0.229033	0.208647	0.1373	0.00753398	0.00725729	0.00732265	0.00753398	0.0145146	0.0201373	0.0636943	0.10084	0.189873
s2 (C-PE2 + 50 nt Nick)	0.426003	0.306187	0.374652	0.243674	0.267474	0.256446	2.83718	2.45654	2.68066	4.60051	4.74847	4.65397
s3 (C-PE2 + 30 nt Nick & 2nd prime)	0.326251	0.245675	0.271254	0.061904	0.048729	0.0464477	0.876694	0.933972	0.832342	2.4181	3.33793	2.76608
s4 (C-PE2-ΔRNAseH + 50 nt Nick)	0.451828	0.456878	0.512229	0.385744	0.35392	0.360724	2.73709	2.56753	2.57557	3.72844	3.60317	3.36364
s5 (C-PE2-ΔRNAseH + 30 nt Nick & 2nd prime)	0.326178	0.367679	0.342549	0.166196	0.159328	0.132151	1.33112	1.29388	1.21892	3.04101	2.75748	2.84615
s8 (N-PE2 + 50 nt Nick)	0.372962	0.295477	0.397465	0.320747	0.321888	0.35678	3.31638	3.30307	3.41131	5.24301	5.87166	4.99585
s9 (N-PE2 + 30 nt Nick & 2nd prime)	0.414644	0.368036	0.401412	0.106358	0.104223	0.0934321	1.96994	1.75224	1.59873	3.98521	3.93103	3.41958
s6 (N-PE2-ΔRNAseH + 50 nt Nick)	1.09205	0.839456	0.866475	1.20617	0.89341	0.844475	2.67219	1.90583	2.18988	1.68755	1.61538	1.77349
s7 (N-PE2-ΔRNAseH + 30 nt Nick & 2nd prime)	0.730508	0.682527	0.692722	0.510878	0.434335	0.491145	2.43662	2.17168	2.22375	2.37436	2.33333	2.29324
Figure E2b	PE
C_Ma PE2	0.869482	1.08666	1.21307
N_Ma PE2	4.66769	4.9036	5.14599
Figure E2c	mutEJ			PE & mutEJ			PE			PE/mutEJ
s1	0.102344	0.147606	0.118816	0.00720731	0.00575087	0	0.0345951	0.0402561	0.0278474	0.381579	0.3	0.234375
s2	0.103096	0.119969	0.142453	0.0171827	0.0354838	0.0288512	0.555002	0.45284	0.465225	4.75714	3.1413	2.88421
s3	0.338443	0.303968	0.352526	0.313312	0.279081	0.310146	4.54888	4.47419	5.10874	7.46015	8.15244	8.17733
s4	0.146675	0.12043	0.122995	0.0118014	0.00359492	0.0121263	0.185451	0.150987	0.147247	1.24468	1.24638	1.17949
s5	0.166227	0.138847	0.187228	0.0521495	0.0562894	0.0672568	1.17336	1.17645	1.1979	5.61194	6.31731	4.97143
Figure E2d	mutEJ			PE & mutEJ			PE			PE/mutEJ
s1	0.241064	0.204638	0.238912	0	0.00158634	0.00336496	0.0473254	0.0348996	0.0605694	0.196319	0.176923	0.263889
s2	0.116121	0.118847	0.121005	0.0229374	0.0240703	0.0242009	0.265214	0.270791	0.340542	2.07216	2.06316	2.5119
s3	0.790729	0.854794	0.962415	0.706213	0.81729	0.783979	4.9793	5.44599	6.04784	3.79809	3.74579	3.91196
s4	0.239533	0.198892	0.228466	0.269041	0.28068	0.273306	3.82559	3.77895	4.00137	8.05119	8.46512	8.51915
s9	0.160754	0.160777	0.151785	0.0206911	0.0142913	0.0176494	0.17667	0.176855	0.17473	1.08772	1.09184	1.13542
s10	0.0959171	0.118982	0.163591	0.0171792	0.025137	0.0115476	0.290614	0.331808	0.357975	2.72152	2.47674	2.10989
s11	1.14328	1.24829	1.1636	0.623176	0.734598	0.628739	5.098	5.65938	4.95132	3.23878	3.22458	3.11328
s12	0.929205	0.963029	0.776071	0.844732	0.900303	0.637626	6.28675	6.85374	5.10881	4.02015	4.16139	4.06483
s13	0.175236	0.201423	0.145934	0.0498376	0.0481664	0.0493019	0.773287	0.910783	0.67445	3.65714	3.84211	3.70707
s14	0.142519	0.199732	0.15949	0.128782	0.180609	0.136098	2.06566	2.75588	2.12653	8.08861	7.72067	7.65468
