# Supplementary material for: Exonuclease-enhanced prime editors
Source: Nat Methods. 2024 Feb 1;21(3):455–64. doi: 10.1038/s41592-023-02162-w (PMC10927552; doi:10.1038/s41592-023-02162-w)
Supplement: Supplementary file 14 — Statistical source data of Extended Data Fig. 3. [file 41592_2023_2162_MOESM14_ESM.xlsx]

## Sheet: Fig. E3b-e
Figure E3b	mutEJ			PE & mutEJ			PE			PE/mutEJ
	0.208597	0.192166	0.173892	0	0.00369549	0	0.0531719	0.0406504	0.0355689	0.254902	0.226415	0.204545
	0.872303	0.854182	0.870234	0.889324	0.800572	0.849996	6.36569	5.94353	5.95402	4.11836	4.07559	3.95529
	1.5963	1.47531	1.62593	2.94318	2.78833	2.94013	15.6138	15.369	16.6844	4.08791	4.25865	4.29791
	0.14651	0.183845	0.222907	0.328538	0.321728	0.436329	3.56509	3.73817	4.69528	8.19626	8.0303	7.78417
	0.221685	0.185446	0.209766	0.608626	0.499899	0.531733	6.69085	6.49063	7.22962	8.79126	10.2	10.4671
	0.289971	0.195575	0.214701	0.544946	0.623396	0.724089	6.58934	6.62103	7.95234	8.54491	8.84577	9.24215
	0.135935	0.123116	0.143525	0.171015	0.113267	0.184532	0.692831	0.832266	0.984171	2.81429	4	3.5625
	0.201268	0.210202	0.159011	0.924974	0.710015	1.03799	5.55413	4.90938	5.69788	5.75285	6.1066	5.62731
Figure E3c	mutEJ			PE & mutEJ			PE			PE/mutEJ
	0.109063	0.069724	0.100124	0.0027965	0.00316927	0	0.0419475	0.0253542	0.0412274	0.4	0.391304	0.411765
	0.844974	0.554563	0.704248	0.682839	0.40976	0.665123	6.80968	4.60903	5.41554	4.90408	5.20447	4.44048
	1.12804	1.06399	1.08883	1.24966	1.07591	1.26903	10.8577	8.73543	11.1874	5.09207	4.58496	5.28293
	0.702701	0.589927	0.741529	0.649331	0.437309	0.652271	6.69493	4.51104	6.56734	5.43202	4.81714	5.1798
	1.27607	1.04865	1.04046	2.00632	1.52531	1.89603	15.7457	11.4845	15.4401	5.40826	5.0544	5.9037
	0.60963	0.509853	0.521412	0.346246	0.266384	0.269116	3.44174	3.20234	3.42786	3.96285	4.46863	4.6766
	0.326474	0.277473	0.3122	0.197863	0.179201	0.161246	2.77338	1.78912	2.71374	5.66667	4.31013	6.07246
Figure E3d	mutEJ			PE & mutEJ			PE			PE/mutEJ
	0.166982	0.122285	0.126403	0	0.0035966	0.00371775	0.0395483	0.0395627	0.0408952	0.236842	0.342857	0.342857
	0.205862	0.185779	0.22977	0.697837	0.830541	0.827171	7.36916	6.99767	8.6477	8.92664	7.70251	8.96443
	0.198048	0.207787	0.243254	0.561737	0.401948	0.467797	6.08548	4.82338	5.68841	8.74882	8.56983	8.65789
	0.153364	0.209011	0.228283	0.393412	0.352921	0.582936	5.70781	5.46856	7.06861	11.1585	10.3598	9.43216
	0.164294	0.199652	0.260306	0.408908	0.402933	0.53768	6.64841	6.87164	8.38952	12.3121	12.0723	11.1872
	0.15748	0.234296	0.268216	0.167122	0.319127	0.295038	3.86309	5.11412	5.51185	12.4158	9.81752	10.3095
Figure E3e	mutEJ			PE & mutEJ			PE			PE/mutEJ
	0.178289	0.228786	0.235732	0.00336395	0.00817094	0	0.0571871	0.0449401	0.0413565	0.333333	0.224138	0.175439
	0.189963	0.280101	0.20398	0.00345387	0.00823825	0.00416285	0.0345387	0.0576678	0.0457914	0.196429	0.228571	0.24
	0.1401	0.131143	0.107434	0.133095	0.160286	0.137516	1.6777	2.01086	2.16158	6.62821	7.45	9.38596
	0.179146	0.211202	0.162466	0.0292483	0.0162463	0.0158504	0.259579	0.203079	0.22983	1.38596	0.964286	1.37778
	1.13078	1.04275	1.10451	1.13439	1.07183	1.31788	7.80347	8.36276	8.92812	3.94577	4.46169	4.22971
	1.25028	1.29556	1.17164	1.94113	2.07873	1.95418	12.6117	13.7221	11.9349	4.56	4.68272	4.44336
	0.223598	0.293797	0.194269	1.00619	0.947733	0.940439	7.41066	7.2928	7.0555	6.84416	6.6374	7.04669
