# Supplementary material for: Exonuclease-enhanced prime editors
Source: Nat Methods. 2024 Feb 1;21(3):455–64. doi: 10.1038/s41592-023-02162-w (PMC10927552; doi:10.1038/s41592-023-02162-w)
Supplement: Supplementary file 15 — Statistical source data of Extended Data Fig. 4a. [file 41592_2023_2162_MOESM15_ESM.csv]

Cell.Line	Insert	Locus	Strategy	RT_Fusion_Term	SourceFig	Experiment	Replicate	Metric	Value...
HeLa	FLAG	DNMT1	PE2	N	E4a	Exp1	Rep1	Efficacy	1.98
HeLa	FLAG	DNMT1	PE2	C	E4a	Exp1	Rep1	Efficacy	4.62
HeLa	FLAG	DNMT1	Exo-PE	N	E4a	Exp1	Rep1	Efficacy	5.6
HeLa	FLAG	DNMT1	Exo-PE	C	E4a	Exp1	Rep1	Efficacy	5.6
HeLa	FLAG	RNF2	PE2	N	E4a	Exp1	Rep1	Efficacy	1.92
HeLa	FLAG	RNF2	PE2	C	E4a	Exp1	Rep1	Efficacy	1.82
HeLa	FLAG	RNF2	Exo-PE	N	E4a	Exp1	Rep1	Efficacy	1.36
HeLa	FLAG	RNF2	Exo-PE	C	E4a	Exp1	Rep1	Efficacy	2.14
HeLa	FLAG	VEGFA	PE2	N	E4a	Exp1	Rep1	Efficacy	5.2
HeLa	FLAG	VEGFA	PE2	C	E4a	Exp1	Rep1	Efficacy	7.76
HeLa	FLAG	VEGFA	Exo-PE	N	E4a	Exp1	Rep1	Efficacy	8.11
HeLa	FLAG	VEGFA	Exo-PE	C	E4a	Exp1	Rep1	Efficacy	6.92
HeLa	FLAG	HEK3	PE2	N	E4a	Exp1	Rep1	Efficacy	5.92
HeLa	FLAG	HEK3	PE2	C	E4a	Exp1	Rep1	Efficacy	10.06
HeLa	FLAG	HEK3	Exo-PE	N	E4a	Exp1	Rep1	Efficacy	7.67
HeLa	FLAG	HEK3	Exo-PE	C	E4a	Exp1	Rep1	Efficacy	9.65
HeLa	FLAG	RUNX1	PE2	N	E4a	Exp1	Rep1	Efficacy	1.26
HeLa	FLAG	RUNX1	PE2	C	E4a	Exp1	Rep1	Efficacy	1.13
HeLa	FLAG	RUNX1	Exo-PE	N	E4a	Exp1	Rep1	Efficacy	2.91
HeLa	FLAG	RUNX1	Exo-PE	C	E4a	Exp1	Rep1	Efficacy	3.76
HeLa	FLAG	DNMT1	PE2	N	E4a	Exp1	Rep2	Efficacy	2.02
HeLa	FLAG	DNMT1	PE2	C	E4a	Exp1	Rep2	Efficacy	2.12
HeLa	FLAG	DNMT1	Exo-PE	N	E4a	Exp1	Rep2	Efficacy	4.15
HeLa	FLAG	DNMT1	Exo-PE	C	E4a	Exp1	Rep2	Efficacy	4.6
HeLa	FLAG	RNF2	PE2	N	E4a	Exp1	Rep2	Efficacy	2.78
HeLa	FLAG	RNF2	PE2	C	E4a	Exp1	Rep2	Efficacy	2.12
HeLa	FLAG	RNF2	Exo-PE	N	E4a	Exp1	Rep2	Efficacy	1.97
HeLa	FLAG	RNF2	Exo-PE	C	E4a	Exp1	Rep2	Efficacy	1.59
HeLa	FLAG	VEGFA	PE2	N	E4a	Exp1	Rep2	Efficacy	2.63
HeLa	FLAG	VEGFA	PE2	C	E4a	Exp1	Rep2	Efficacy	5.5
HeLa	FLAG	VEGFA	Exo-PE	N	E4a	Exp1	Rep2	Efficacy	6.39
HeLa	FLAG	VEGFA	Exo-PE	C	E4a	Exp1	Rep2	Efficacy	6.58
HeLa	FLAG	HEK3	PE2	N	E4a	Exp1	Rep2	Efficacy	5.36
HeLa	FLAG	HEK3	PE2	C	E4a	Exp1	Rep2	Efficacy	NA
HeLa	FLAG	HEK3	Exo-PE	N	E4a	Exp1	Rep2	Efficacy	7.29
HeLa	FLAG	HEK3	Exo-PE	C	E4a	Exp1	Rep2	Efficacy	6.48
HeLa	FLAG	RUNX1	PE2	N	E4a	Exp1	Rep2	Efficacy	0.92
HeLa	FLAG	RUNX1	PE2	C	E4a	Exp1	Rep2	Efficacy	1.3
HeLa	FLAG	RUNX1	Exo-PE	N	E4a	Exp1	Rep2	Efficacy	4.45
HeLa	FLAG	RUNX1	Exo-PE	C	E4a	Exp1	Rep2	Efficacy	5.46
HeLa	FLAG	DNMT1	PE2	N	E4a	Exp1	Rep3	Efficacy	1.09
HeLa	FLAG	DNMT1	PE2	C	E4a	Exp1	Rep3	Efficacy	2.89
HeLa	FLAG	DNMT1	Exo-PE	N	E4a	Exp1	Rep3	Efficacy	4.12
HeLa	FLAG	DNMT1	Exo-PE	C	E4a	Exp1	Rep3	Efficacy	5.9
HeLa	FLAG	RNF2	PE2	N	E4a	Exp1	Rep3	Efficacy	2.85
HeLa	FLAG	RNF2	PE2	C	E4a	Exp1	Rep3	Efficacy	2.58
HeLa	FLAG	RNF2	Exo-PE	N	E4a	Exp1	Rep3	Efficacy	2.08
HeLa	FLAG	RNF2	Exo-PE	C	E4a	Exp1	Rep3	Efficacy	1.72
HeLa	FLAG	VEGFA	PE2	N	E4a	Exp1	Rep3	Efficacy	4.29
HeLa	FLAG	VEGFA	PE2	C	E4a	Exp1	Rep3	Efficacy	5.59
HeLa	FLAG	VEGFA	Exo-PE	N	E4a	Exp1	Rep3	Efficacy	5.62
HeLa	FLAG	VEGFA	Exo-PE	C	E4a	Exp1	Rep3	Efficacy	5.34
HeLa	FLAG	HEK3	PE2	N	E4a	Exp1	Rep3	Efficacy	5.54
HeLa	FLAG	HEK3	PE2	C	E4a	Exp1	Rep3	Efficacy	5.64
HeLa	FLAG	HEK3	Exo-PE	N	E4a	Exp1	Rep3	Efficacy	5.86
HeLa	FLAG	HEK3	Exo-PE	C	E4a	Exp1	Rep3	Efficacy	9.15
HeLa	FLAG	RUNX1	PE2	N	E4a	Exp1	Rep3	Efficacy	1.39
HeLa	FLAG	RUNX1	PE2	C	E4a	Exp1	Rep3	Efficacy	2.21
HeLa	FLAG	RUNX1	Exo-PE	N	E4a	Exp1	Rep3	Efficacy	5.27
HeLa	FLAG	RUNX1	Exo-PE	C	E4a	Exp1	Rep3	Efficacy	5.45
HeLa	FLAG	DNMT1	PE2	N	E4a	Exp1	Rep1	Precision	62.2641509433962
HeLa	FLAG	DNMT1	PE2	C	E4a	Exp1	Rep1	Precision	76.3636363636364
HeLa	FLAG	DNMT1	Exo-PE	N	E4a	Exp1	Rep1	Precision	84.4645550527903
HeLa	FLAG	DNMT1	Exo-PE	C	E4a	Exp1	Rep1	Precision	80
HeLa	FLAG	RNF2	PE2	N	E4a	Exp1	Rep1	Precision	94.5812807881774
HeLa	FLAG	RNF2	PE2	C	E4a	Exp1	Rep1	Precision	100
HeLa	FLAG	RNF2	Exo-PE	N	E4a	Exp1	Rep1	Precision	80
HeLa	FLAG	RNF2	Exo-PE	C	E4a	Exp1	Rep1	Precision	91.063829787234
HeLa	FLAG	VEGFA	PE2	N	E4a	Exp1	Rep1	Precision	84.1423948220065
HeLa	FLAG	VEGFA	PE2	C	E4a	Exp1	Rep1	Precision	89.4389438943894
HeLa	FLAG	VEGFA	Exo-PE	N	E4a	Exp1	Rep1	Precision	92.7254098360656
HeLa	FLAG	VEGFA	Exo-PE	C	E4a	Exp1	Rep1	Precision	91.1054637865311
HeLa	FLAG	HEK3	PE2	N	E4a	Exp1	Rep1	Precision	90.7738095238095
HeLa	FLAG	HEK3	PE2	C	E4a	Exp1	Rep1	Precision	83.8392124692371
HeLa	FLAG	HEK3	Exo-PE	N	E4a	Exp1	Rep1	Precision	93.1633835457706
HeLa	FLAG	HEK3	Exo-PE	C	E4a	Exp1	Rep1	Precision	84.4725738396624
HeLa	FLAG	RUNX1	PE2	N	E4a	Exp1	Rep1	Precision	83.4437086092715
HeLa	FLAG	RUNX1	PE2	C	E4a	Exp1	Rep1	Precision	74.3421052631579
HeLa	FLAG	RUNX1	Exo-PE	N	E4a	Exp1	Rep1	Precision	79.291553133515
HeLa	FLAG	RUNX1	Exo-PE	C	E4a	Exp1	Rep1	Precision	72.4470134874759
HeLa	FLAG	DNMT1	PE2	N	E4a	Exp1	Rep2	Precision	81.7813765182186
HeLa	FLAG	DNMT1	PE2	C	E4a	Exp1	Rep2	Precision	68.1672025723473
HeLa	FLAG	DNMT1	Exo-PE	N	E4a	Exp1	Rep2	Precision	88.2978723404255
HeLa	FLAG	DNMT1	Exo-PE	C	E4a	Exp1	Rep2	Precision	84.7145488029466
HeLa	FLAG	RNF2	PE2	N	E4a	Exp1	Rep2	Precision	92.9765886287625
HeLa	FLAG	RNF2	PE2	C	E4a	Exp1	Rep2	Precision	97.6958525345622
HeLa	FLAG	RNF2	Exo-PE	N	E4a	Exp1	Rep2	Precision	85.6521739130435
HeLa	FLAG	RNF2	Exo-PE	C	E4a	Exp1	Rep2	Precision	76.0765550239234
HeLa	FLAG	VEGFA	PE2	N	E4a	Exp1	Rep2	Precision	76.4204545454545
HeLa	FLAG	VEGFA	PE2	C	E4a	Exp1	Rep2	Precision	79.2507204610951
HeLa	FLAG	VEGFA	Exo-PE	N	E4a	Exp1	Rep2	Precision	92.258883248731
HeLa	FLAG	VEGFA	Exo-PE	C	E4a	Exp1	Rep2	Precision	92.8947368421053
HeLa	FLAG	HEK3	PE2	N	E4a	Exp1	Rep2	Precision	90.2356902356902
HeLa	FLAG	HEK3	PE2	C	E4a	Exp1	Rep2	Precision	NA
HeLa	FLAG	HEK3	Exo-PE	N	E4a	Exp1	Rep2	Precision	90.1190476190476
HeLa	FLAG	HEK3	Exo-PE	C	E4a	Exp1	Rep2	Precision	89.5582329317269
HeLa	FLAG	RUNX1	PE2	N	E4a	Exp1	Rep2	Precision	74.1935483870968
HeLa	FLAG	RUNX1	PE2	C	E4a	Exp1	Rep2	Precision	76.9230769230769
HeLa	FLAG	RUNX1	Exo-PE	N	E4a	Exp1	Rep2	Precision	75.6802721088435
HeLa	FLAG	RUNX1	Exo-PE	C	E4a	Exp1	Rep2	Precision	75.9388038942976
HeLa	FLAG	DNMT1	PE2	N	E4a	Exp1	Rep3	Precision	61.5819209039548
HeLa	FLAG	DNMT1	PE2	C	E4a	Exp1	Rep3	Precision	72.6130653266332
HeLa	FLAG	DNMT1	Exo-PE	N	E4a	Exp1	Rep3	Precision	88.6021505376344
HeLa	FLAG	DNMT1	Exo-PE	C	E4a	Exp1	Rep3	Precision	83.4512022630835
HeLa	FLAG	RNF2	PE2	N	E4a	Exp1	Rep3	Precision	98.2758620689655
HeLa	FLAG	RNF2	PE2	C	E4a	Exp1	Rep3	Precision	94.5054945054945
HeLa	FLAG	RNF2	Exo-PE	N	E4a	Exp1	Rep3	Precision	97.196261682243
HeLa	FLAG	RNF2	Exo-PE	C	E4a	Exp1	Rep3	Precision	86.8686868686869
HeLa	FLAG	VEGFA	PE2	N	E4a	Exp1	Rep3	Precision	84.3866171003718
HeLa	FLAG	VEGFA	PE2	C	E4a	Exp1	Rep3	Precision	80.9256661991585
HeLa	FLAG	VEGFA	Exo-PE	N	E4a	Exp1	Rep3	Precision	95.144157814871
HeLa	FLAG	VEGFA	Exo-PE	C	E4a	Exp1	Rep3	Precision	94.3708609271523
HeLa	FLAG	HEK3	PE2	N	E4a	Exp1	Rep3	Precision	92.7152317880795
HeLa	FLAG	HEK3	PE2	C	E4a	Exp1	Rep3	Precision	79.2172739541161
HeLa	FLAG	HEK3	Exo-PE	N	E4a	Exp1	Rep3	Precision	93.9259259259259
HeLa	FLAG	HEK3	Exo-PE	C	E4a	Exp1	Rep3	Precision	90.3169014084507
HeLa	FLAG	RUNX1	PE2	N	E4a	Exp1	Rep3	Precision	86.875
HeLa	FLAG	RUNX1	PE2	C	E4a	Exp1	Rep3	Precision	84.6743295019157
HeLa	FLAG	RUNX1	Exo-PE	N	E4a	Exp1	Rep3	Precision	77.8434268833087
HeLa	FLAG	RUNX1	Exo-PE	C	E4a	Exp1	Rep3	Precision	82.4508320726172
