# Supplementary material for: Exonuclease-enhanced prime editors
Source: Nat Methods. 2024 Feb 1;21(3):455–64. doi: 10.1038/s41592-023-02162-w (PMC10927552; doi:10.1038/s41592-023-02162-w)
Supplement: Supplementary file 16 — Statistical source data of Extended Data Fig. 4b. [file 41592_2023_2162_MOESM16_ESM.csv]

Cell.Line	Insert	Locus	Strategy	RT_Fusion_Term	SourceFig	Experiment	Replicate	Metric	Value...
HeLa	FRT	DNMT1	PE2	N	E4b	Exp1	Rep1	Efficacy	0.64
HeLa	FRT	DNMT1	PE2	C	E4b	Exp1	Rep1	Efficacy	0.95
HeLa	FRT	DNMT1	Exo-PE	N	E4b	Exp1	Rep1	Efficacy	2.04
HeLa	FRT	DNMT1	Exo-PE	C	E4b	Exp1	Rep1	Efficacy	1.64
HeLa	FRT	RNF2	PE2	N	E4b	Exp1	Rep1	Efficacy	0.57
HeLa	FRT	RNF2	PE2	C	E4b	Exp1	Rep1	Efficacy	0.38
HeLa	FRT	RNF2	Exo-PE	N	E4b	Exp1	Rep1	Efficacy	0.8
HeLa	FRT	RNF2	Exo-PE	C	E4b	Exp1	Rep1	Efficacy	0.51
HeLa	FRT	VEGFA	PE2	N	E4b	Exp1	Rep1	Efficacy	0.63
HeLa	FRT	VEGFA	PE2	C	E4b	Exp1	Rep1	Efficacy	1.6
HeLa	FRT	VEGFA	Exo-PE	N	E4b	Exp1	Rep1	Efficacy	2.85
HeLa	FRT	VEGFA	Exo-PE	C	E4b	Exp1	Rep1	Efficacy	1.58
HeLa	FRT	DNMT1	PE2	N	E4b	Exp1	Rep2	Efficacy	0.34
HeLa	FRT	DNMT1	PE2	C	E4b	Exp1	Rep2	Efficacy	0.66
HeLa	FRT	DNMT1	Exo-PE	N	E4b	Exp1	Rep2	Efficacy	2.36
HeLa	FRT	DNMT1	Exo-PE	C	E4b	Exp1	Rep2	Efficacy	1.89
HeLa	FRT	RNF2	PE2	N	E4b	Exp1	Rep2	Efficacy	0.45
HeLa	FRT	RNF2	PE2	C	E4b	Exp1	Rep2	Efficacy	0.2
HeLa	FRT	RNF2	Exo-PE	N	E4b	Exp1	Rep2	Efficacy	0.53
HeLa	FRT	RNF2	Exo-PE	C	E4b	Exp1	Rep2	Efficacy	0.18
HeLa	FRT	VEGFA	PE2	N	E4b	Exp1	Rep2	Efficacy	0.84
HeLa	FRT	VEGFA	PE2	C	E4b	Exp1	Rep2	Efficacy	2.03
HeLa	FRT	VEGFA	Exo-PE	N	E4b	Exp1	Rep2	Efficacy	1.6
HeLa	FRT	VEGFA	Exo-PE	C	E4b	Exp1	Rep2	Efficacy	1.9
HeLa	FRT	DNMT1	PE2	N	E4b	Exp1	Rep3	Efficacy	0.47
HeLa	FRT	DNMT1	PE2	C	E4b	Exp1	Rep3	Efficacy	1.1
HeLa	FRT	DNMT1	Exo-PE	N	E4b	Exp1	Rep3	Efficacy	1.53
HeLa	FRT	DNMT1	Exo-PE	C	E4b	Exp1	Rep3	Efficacy	2.64
HeLa	FRT	RNF2	PE2	N	E4b	Exp1	Rep3	Efficacy	0.43
HeLa	FRT	RNF2	PE2	C	E4b	Exp1	Rep3	Efficacy	0.54
HeLa	FRT	RNF2	Exo-PE	N	E4b	Exp1	Rep3	Efficacy	0.56
HeLa	FRT	RNF2	Exo-PE	C	E4b	Exp1	Rep3	Efficacy	0.28
HeLa	FRT	VEGFA	PE2	N	E4b	Exp1	Rep3	Efficacy	1.05
HeLa	FRT	VEGFA	PE2	C	E4b	Exp1	Rep3	Efficacy	3.18
HeLa	FRT	VEGFA	Exo-PE	N	E4b	Exp1	Rep3	Efficacy	0.95
HeLa	FRT	VEGFA	Exo-PE	C	E4b	Exp1	Rep3	Efficacy	1.89
HeLa	FRT	DNMT1	PE2	N	E4b	Exp1	Rep1	Precision	47.4074074074074
HeLa	FRT	DNMT1	PE2	C	E4b	Exp1	Rep1	Precision	63.758389261745
HeLa	FRT	DNMT1	Exo-PE	N	E4b	Exp1	Rep1	Precision	78.4615384615385
HeLa	FRT	DNMT1	Exo-PE	C	E4b	Exp1	Rep1	Precision	84.1025641025641
HeLa	FRT	RNF2	PE2	N	E4b	Exp1	Rep1	Precision	67.0588235294118
HeLa	FRT	RNF2	PE2	C	E4b	Exp1	Rep1	Precision	88.3720930232558
HeLa	FRT	RNF2	Exo-PE	N	E4b	Exp1	Rep1	Precision	85.1063829787234
HeLa	FRT	RNF2	Exo-PE	C	E4b	Exp1	Rep1	Precision	53.125
HeLa	FRT	VEGFA	PE2	N	E4b	Exp1	Rep1	Precision	45.6521739130435
HeLa	FRT	VEGFA	PE2	C	E4b	Exp1	Rep1	Precision	68.9655172413793
HeLa	FRT	VEGFA	Exo-PE	N	E4b	Exp1	Rep1	Precision	86.1111111111111
HeLa	FRT	VEGFA	Exo-PE	C	E4b	Exp1	Rep1	Precision	71.1111111111111
HeLa	FRT	DNMT1	PE2	N	E4b	Exp1	Rep2	Precision	53.968253968254
HeLa	FRT	DNMT1	PE2	C	E4b	Exp1	Rep2	Precision	76.7441860465116
HeLa	FRT	DNMT1	Exo-PE	N	E4b	Exp1	Rep2	Precision	82.2299651567944
HeLa	FRT	DNMT1	Exo-PE	C	E4b	Exp1	Rep2	Precision	71.8631178707224
HeLa	FRT	RNF2	PE2	N	E4b	Exp1	Rep2	Precision	69.2307692307692
HeLa	FRT	RNF2	PE2	C	E4b	Exp1	Rep2	Precision	74.0740740740741
HeLa	FRT	RNF2	Exo-PE	N	E4b	Exp1	Rep2	Precision	80.3030303030303
HeLa	FRT	RNF2	Exo-PE	C	E4b	Exp1	Rep2	Precision	60
HeLa	FRT	VEGFA	PE2	N	E4b	Exp1	Rep2	Precision	60.8695652173913
HeLa	FRT	VEGFA	PE2	C	E4b	Exp1	Rep2	Precision	61.1594202898551
HeLa	FRT	VEGFA	Exo-PE	N	E4b	Exp1	Rep2	Precision	72
HeLa	FRT	VEGFA	Exo-PE	C	E4b	Exp1	Rep2	Precision	60.5341246290801
HeLa	FRT	DNMT1	PE2	N	E4b	Exp1	Rep3	Precision	77.0491803278689
HeLa	FRT	DNMT1	PE2	C	E4b	Exp1	Rep3	Precision	67.4846625766871
HeLa	FRT	DNMT1	Exo-PE	N	E4b	Exp1	Rep3	Precision	80.9523809523809
HeLa	FRT	DNMT1	Exo-PE	C	E4b	Exp1	Rep3	Precision	71.3513513513514
HeLa	FRT	RNF2	PE2	N	E4b	Exp1	Rep3	Precision	100
HeLa	FRT	RNF2	PE2	C	E4b	Exp1	Rep3	Precision	72
HeLa	FRT	RNF2	Exo-PE	N	E4b	Exp1	Rep3	Precision	70
HeLa	FRT	RNF2	Exo-PE	C	E4b	Exp1	Rep3	Precision	66.6666666666667
HeLa	FRT	VEGFA	PE2	N	E4b	Exp1	Rep3	Precision	71.5189873417722
HeLa	FRT	VEGFA	PE2	C	E4b	Exp1	Rep3	Precision	65.7370517928287
HeLa	FRT	VEGFA	Exo-PE	N	E4b	Exp1	Rep3	Precision	76.4705882352941
HeLa	FRT	VEGFA	Exo-PE	C	E4b	Exp1	Rep3	Precision	69.6864111498258
