# Supplementary material for: Exonuclease-enhanced prime editors
Source: Nat Methods. 2024 Feb 1;21(3):455–64. doi: 10.1038/s41592-023-02162-w (PMC10927552; doi:10.1038/s41592-023-02162-w)
Supplement: Supplementary file 17 — Statistical source data of Extended Data Fig. 5. [file 41592_2023_2162_MOESM17_ESM.xlsx]

## Sheet: Fig. E5
	T insertions			homology region duplications
PE2 N	1.02	1.21	1.72	0	0	0
PE2 C	0.68	0.3	0.68	0	0	0
Exo-PE N	3.22	1.74	2.64	2.15	0.8	1.21
Exo-PE C	1.62	1.78	1.58	1.56	1.25	2.43
PE4 N	0.8	1.72	1.3	0	0	0
PE4 C	1.38	1.35	1.02	0	0	0
Exo-PE4 N	2.68	2.35	2.75	1.59	1.17	1.98
Exo-PE4 C	1.15	1.87	1.25	2.02	2.19	1.12
