# Supplementary material for: Exonuclease-enhanced prime editors
Source: Nat Methods. 2024 Feb 1;21(3):455–64. doi: 10.1038/s41592-023-02162-w (PMC10927552; doi:10.1038/s41592-023-02162-w)
Supplement: Supplementary file 18 — Statistical source data and raw RLU from bioluminometer of Extended Data Fig. 6. [file 41592_2023_2162_MOESM18_ESM.xlsx]

## Sheet: Fig. E6a
raw RLU	TLR			EMX1 +5 G to A			EMX1 FLAG
ntc	308210	302120	288600
ntc + Exo	231660	241030	221950
PE2	288130	298480	282240	260260	264610	253080	295720	291110	311170
PE4	261540	262210	250410	239170	259990	265370	266160	288800	305060
Exo-PE	263170	262910	258470	160390	222800	233550	248780	254860	258420
Exo-PE (1/2)	273020	278290	273890	259250	248930	253570	230360	248550	286380
Exo-PE (1/4)	243630	250520	227520	269620	256610	270100	262720	265710	287700
normalized
	TLR			EMX1 Sub			EMX1 FLAG
ntc	102.859	100.827	96.3145
ntc + Exo	77.3119	80.439	74.0714
PE2	96.1577	99.6118	94.192	86.8566	88.3083	84.4604	98.6907	97.1522	103.847
PE4	87.2838	87.5074	83.5694	79.8182	86.7665	88.562	88.8256	96.3813	101.808
Exo-PE	87.8278	87.741	86.2592	53.527	74.3551	77.9427	83.0254	85.0545	86.2425
Exo-PE (1/2)	91.115	92.8737	91.4053	86.5195	83.0754	84.6239	76.8781	82.9486	95.5736
Exo-PE (1/4)	81.3067	83.6061	75.9303	89.9803	85.6385	90.1405	87.6776	88.6754	96.0142

## Sheet: Fig. E6b
raw RLU	FANCF +3 CTGG to GAAT			DNMT1 +7 G to A
NTC	139580	152380	142170	117800	103440	124670
NTC + Exo	94700	93150	113990	94500	78590	88010
PE2-C	124350	120360	131740	137050	130600	132050
PE4-C	120830	116930	138480	104860	103920	111900
ExoPE-C	130290	94760	109040	86490	97800	98530
Exo-PE-C(1/2)	101800	102020	110600	104940	98780	104370
Exo-PE-C(1/4)	95910	104690	117810	98780	94500	114860
normalized	FANCF +3 CTGG to GAAT			DNMT1 +7 G to A
NTC	96.455	105.3	98.2448	102.165	89.7112	108.124
NTC + Exo	65.4412	64.3701	78.7713	81.9577	68.1593	76.3291
PE2-C	85.9305	83.1732	91.0372	118.86	113.266	114.524
PE4-C	83.498	80.803	95.6948	90.9427	90.1275	97.0484
ExoPE-C	90.0352	65.4827	75.3507	75.0108	84.8198	85.4529
Exo-PE-C(1/2)	70.3476	70.4996	76.4287	91.0121	85.6697	90.5178
Exo-PE-C(1/4)	66.2774	72.3447	81.4111	85.6697	81.9577	99.6155
