# Supplementary material for: Exonuclease-enhanced prime editors
Source: Nat Methods. 2024 Feb 1;21(3):455–64. doi: 10.1038/s41592-023-02162-w (PMC10927552; doi:10.1038/s41592-023-02162-w)
Supplement: Supplementary file 19 — Statistical source data of Extended Data Fig. 7a. [file 41592_2023_2162_MOESM19_ESM.csv]

Cell.Line	Insert	Locus	Strategy	RT_Fusion_Term	SourceFig	Experiment	Replicate	Metric	Value...
HEK-293T	FLAG	CDKL5	PE2	N	E7a	Exp2	Rep1	Efficacy	11.1
HEK-293T	FLAG	CDKL5	PE2	C	E7a	Exp2	Rep1	Efficacy	8.44
HEK-293T	FLAG	CDKL5	Exo-PE	N	E7a	Exp2	Rep1	Efficacy	26.55
HEK-293T	FLAG	CDKL5	Exo-PE	C	E7a	Exp2	Rep1	Efficacy	35.81
HEK-293T	FLAG	CDKL5	PE4	N	E7a	Exp2	Rep1	Efficacy	12.94
HEK-293T	FLAG	CDKL5	PE4	C	E7a	Exp2	Rep1	Efficacy	20.28
HEK-293T	FLAG	PRNP	PE2	N	E7a	Exp2	Rep1	Efficacy	2.83
HEK-293T	FLAG	PRNP	PE2	C	E7a	Exp2	Rep1	Efficacy	6.24
HEK-293T	FLAG	PRNP	Exo-PE	N	E7a	Exp2	Rep1	Efficacy	9.47
HEK-293T	FLAG	PRNP	Exo-PE	C	E7a	Exp2	Rep1	Efficacy	10.72
HEK-293T	FLAG	PRNP	PE4	N	E7a	Exp2	Rep1	Efficacy	2.13
HEK-293T	FLAG	PRNP	PE4	C	E7a	Exp2	Rep1	Efficacy	5.68
HEK-293T	FLAG	CDKL5	PE2	N	E7a	Exp2	Rep2	Efficacy	12.19
HEK-293T	FLAG	CDKL5	PE2	C	E7a	Exp2	Rep2	Efficacy	14.87
HEK-293T	FLAG	CDKL5	Exo-PE	N	E7a	Exp2	Rep2	Efficacy	26.67
HEK-293T	FLAG	CDKL5	Exo-PE	C	E7a	Exp2	Rep2	Efficacy	33.78
HEK-293T	FLAG	CDKL5	PE4	N	E7a	Exp2	Rep2	Efficacy	12.41
HEK-293T	FLAG	CDKL5	PE4	C	E7a	Exp2	Rep2	Efficacy	21.59
HEK-293T	FLAG	PRNP	PE2	N	E7a	Exp2	Rep2	Efficacy	2.57
HEK-293T	FLAG	PRNP	PE2	C	E7a	Exp2	Rep2	Efficacy	4.1
HEK-293T	FLAG	PRNP	Exo-PE	N	E7a	Exp2	Rep2	Efficacy	5.62
HEK-293T	FLAG	PRNP	Exo-PE	C	E7a	Exp2	Rep2	Efficacy	7.66
HEK-293T	FLAG	PRNP	PE4	N	E7a	Exp2	Rep2	Efficacy	2.6
HEK-293T	FLAG	PRNP	PE4	C	E7a	Exp2	Rep2	Efficacy	8.21
HEK-293T	FLAG	CDKL5	PE2	N	E7a	Exp2	Rep3	Efficacy	10.48
HEK-293T	FLAG	CDKL5	PE2	C	E7a	Exp2	Rep3	Efficacy	12.62
HEK-293T	FLAG	CDKL5	Exo-PE	N	E7a	Exp2	Rep3	Efficacy	NA
HEK-293T	FLAG	CDKL5	Exo-PE	C	E7a	Exp2	Rep3	Efficacy	33.2
HEK-293T	FLAG	CDKL5	PE4	N	E7a	Exp2	Rep3	Efficacy	12.26
HEK-293T	FLAG	CDKL5	PE4	C	E7a	Exp2	Rep3	Efficacy	19.22
HEK-293T	FLAG	PRNP	PE2	N	E7a	Exp2	Rep3	Efficacy	1.87
HEK-293T	FLAG	PRNP	PE2	C	E7a	Exp2	Rep3	Efficacy	4.64
HEK-293T	FLAG	PRNP	Exo-PE	N	E7a	Exp2	Rep3	Efficacy	6.72
HEK-293T	FLAG	PRNP	Exo-PE	C	E7a	Exp2	Rep3	Efficacy	9.94
HEK-293T	FLAG	PRNP	PE4	N	E7a	Exp2	Rep3	Efficacy	4.3
HEK-293T	FLAG	PRNP	PE4	C	E7a	Exp2	Rep3	Efficacy	5.85
HEK-293T	FLAG	CDKL5	PE2	N	E7a	Exp2	Rep1	Precision	79.46
HEK-293T	FLAG	CDKL5	PE2	C	E7a	Exp2	Rep1	Precision	79.47
HEK-293T	FLAG	CDKL5	Exo-PE	N	E7a	Exp2	Rep1	Precision	80.31
HEK-293T	FLAG	CDKL5	Exo-PE	C	E7a	Exp2	Rep1	Precision	83.11
HEK-293T	FLAG	CDKL5	PE4	N	E7a	Exp2	Rep1	Precision	84.96
HEK-293T	FLAG	CDKL5	PE4	C	E7a	Exp2	Rep1	Precision	86.85
HEK-293T	FLAG	PRNP	PE2	N	E7a	Exp2	Rep1	Precision	39.69
HEK-293T	FLAG	PRNP	PE2	C	E7a	Exp2	Rep1	Precision	43.55
HEK-293T	FLAG	PRNP	Exo-PE	N	E7a	Exp2	Rep1	Precision	55.64
HEK-293T	FLAG	PRNP	Exo-PE	C	E7a	Exp2	Rep1	Precision	45.06
HEK-293T	FLAG	PRNP	PE4	N	E7a	Exp2	Rep1	Precision	34.19
HEK-293T	FLAG	PRNP	PE4	C	E7a	Exp2	Rep1	Precision	38.17
HEK-293T	FLAG	CDKL5	PE2	N	E7a	Exp2	Rep2	Precision	87.2
HEK-293T	FLAG	CDKL5	PE2	C	E7a	Exp2	Rep2	Precision	82.75
HEK-293T	FLAG	CDKL5	Exo-PE	N	E7a	Exp2	Rep2	Precision	81.76
HEK-293T	FLAG	CDKL5	Exo-PE	C	E7a	Exp2	Rep2	Precision	83.28
HEK-293T	FLAG	CDKL5	PE4	N	E7a	Exp2	Rep2	Precision	81.97
HEK-293T	FLAG	CDKL5	PE4	C	E7a	Exp2	Rep2	Precision	85.5
HEK-293T	FLAG	PRNP	PE2	N	E7a	Exp2	Rep2	Precision	21.17
HEK-293T	FLAG	PRNP	PE2	C	E7a	Exp2	Rep2	Precision	33.97
HEK-293T	FLAG	PRNP	Exo-PE	N	E7a	Exp2	Rep2	Precision	37.57
HEK-293T	FLAG	PRNP	Exo-PE	C	E7a	Exp2	Rep2	Precision	34.87
HEK-293T	FLAG	PRNP	PE4	N	E7a	Exp2	Rep2	Precision	38.24
HEK-293T	FLAG	PRNP	PE4	C	E7a	Exp2	Rep2	Precision	36.95
HEK-293T	FLAG	CDKL5	PE2	N	E7a	Exp2	Rep3	Precision	83.37
HEK-293T	FLAG	CDKL5	PE2	C	E7a	Exp2	Rep3	Precision	75.93
HEK-293T	FLAG	CDKL5	Exo-PE	N	E7a	Exp2	Rep3	Precision	NA
HEK-293T	FLAG	CDKL5	Exo-PE	C	E7a	Exp2	Rep3	Precision	83.12
HEK-293T	FLAG	CDKL5	PE4	N	E7a	Exp2	Rep3	Precision	76.24
HEK-293T	FLAG	CDKL5	PE4	C	E7a	Exp2	Rep3	Precision	84.04
HEK-293T	FLAG	PRNP	PE2	N	E7a	Exp2	Rep3	Precision	20.62
HEK-293T	FLAG	PRNP	PE2	C	E7a	Exp2	Rep3	Precision	31.65
HEK-293T	FLAG	PRNP	Exo-PE	N	E7a	Exp2	Rep3	Precision	42.72
HEK-293T	FLAG	PRNP	Exo-PE	C	E7a	Exp2	Rep3	Precision	41.33
HEK-293T	FLAG	PRNP	PE4	N	E7a	Exp2	Rep3	Precision	53.75
HEK-293T	FLAG	PRNP	PE4	C	E7a	Exp2	Rep3	Precision	41.91
