# Supplementary material for: Exonuclease-enhanced prime editors
Source: Nat Methods. 2024 Feb 1;21(3):455–64. doi: 10.1038/s41592-023-02162-w (PMC10927552; doi:10.1038/s41592-023-02162-w)
Supplement: Supplementary file 21 — Statistical source data of Extended Data Fig. 8. [file 41592_2023_2162_MOESM21_ESM.xlsx]

## Sheet: Fig. E8b
	PE2			Exo-PE (Exo–PCP)
ENO1-2	0.47	0.44	1.17	1.8	1.68	2.27
AHSA1	0.23	0.28	1.01	0.49	0.66	0.71
LDHB	0.11	0.12	0.16	0.13	0.17	1.43
PARP1	0.1	0.11	0.25	0.86	0.77	1.08
PKM	0.18	0.17	0.27	0.44	0.41	0.67
VIM	0.04	0.064	0.13	0.28	0.38	0.69
MIF	0.94	1.01	1.29	5.41	5.97	9.53

## Sheet: Fig. E8c
	PE2			PE3			Exo-PE
GAPDH	6.85	4.63	3.45	8.8	8.4	8.53	11.3	10.7	11.8
ENO1-N	0.77	0.66	0.7	6.86	8.89	6.33	1.7	2.2	2.42
