# Supplementary material for: Exonuclease-enhanced prime editors
Source: Nat Methods. 2024 Feb 1;21(3):455–64. doi: 10.1038/s41592-023-02162-w (PMC10927552; doi:10.1038/s41592-023-02162-w)
Supplement: Supplementary file 22 — Statistical source data of Extended Data Fig. 9. [file 41592_2023_2162_MOESM22_ESM.xlsx]

## Sheet: Fig. E9
	correct	wt	edit + indel	indel
EMX1 PE3 N	2.88	62.31	1.33	33.48
	3.32	56.02	2.62	38.04
	2.56	65.98	2.41	29.05
EMX1 PE3 C	3.22	48.76	4.21	43.81
	2.3	57.47	3.45	36.78
	2.07	56.09	2.07	39.77
EMX1 PE5 N	5.71	66.03	1.9	26.36
	6.71	70.13	0.67	22.49
	6.42	67.48	2.65	23.45
EMX1 PE5 C	5.33	56.74	3.7	34.23
	5.02	57.79	2.77	34.42
	5.47	57.46	2.99	34.08
FANCF PE3 N	2.41	19.96	53.51	24.12
	2.79	25.29	49.92	22
	2.11	23.37	49.48	25.04
FANCF PE3 C	2.33	18.48	57.01	22.18
	3.21	12.3	59	25.49
	3.18	13.14	55.93	27.75
FANCF PE5 N	2.41	24.3	56.24	17.05
	2.91	17.48	57.68	21.93
	3.52	19.94	65.09	11.45
FANCF PE5 C	2.92	21.29	56.15	19.64
	4.24	24.86	53.39	17.51
	3.1	44.92	37.17	14.81
HEK4 PE3 N	2.78	68.14	7.68	21.4
	3.47	64.98	6.15	25.4
	3.6	66.67	9.66	20.07
HEK4 PE3 C	1.92	65.34	5.62	27.12
	2.92	61.91	8.91	26.26
	1.71	64.82	8.53	24.94
HEK4 PE5 N	3.19	68.13	8.57	20.11
	3.87	72.89	4.75	18.49
	2.33	72.43	7.38	17.86
HEK4 PE5 C	2.71	63.4	7.09	26.8
	2.76	69.39	7.59	20.26
	2.77	71.43	5.83	19.97
HBB PE3 N	0.84	65.03	19.62	14.51
	0.69	67.26	18.39	13.66
HBB PE3 C	0.86	61.3	24.81	13.03
	1.2	65.28	19.78	13.74
HBB PE5 N	0.55	69.73	19.24	10.48
	1.1	74.68	15.47	8.75
HBB PE5 C	0.59	64.52	24.48	10.41
	1.1	65.51	20.92	12.47
