# Supplementary material for: Exonuclease-enhanced prime editors
Source: Nat Methods. 2024 Feb 1;21(3):455–64. doi: 10.1038/s41592-023-02162-w (PMC10927552; doi:10.1038/s41592-023-02162-w)
Supplement: Supplementary file 23 — Statistical source data of Extended Data Fig. 10a. [file 41592_2023_2162_MOESM23_ESM.csv]

Cell Line	Insert	Locus	Strategy	RT_Fusion_Term	SourceFig	Experiment	Replicate	Metric	Value(%)
HEK-293T	Sub	EMX1	PE2	N	E10a	Exp2	Rep1	Efficacy	35
HEK-293T	Sub	EMX1	PE2	C	E10a	Exp2	Rep1	Efficacy	42.2
HEK-293T	Sub	EMX1	PE3	N	E10a	Exp2	Rep1	Efficacy	9.43
HEK-293T	Sub	EMX1	PE3	C	E10a	Exp2	Rep1	Efficacy	7.97
HEK-293T	Sub	EMX1	Exo-PE	N	E10a	Exp2	Rep1	Efficacy	21.62
HEK-293T	Sub	EMX1	Exo-PE	C	E10a	Exp2	Rep1	Efficacy	18.07
HEK-293T	Sub	EMX1	PE4	N	E10a	Exp2	Rep1	Efficacy	49.33
HEK-293T	Sub	EMX1	PE4	C	E10a	Exp2	Rep1	Efficacy	52.15
HEK-293T	Sub	EMX1	PE5	N	E10a	Exp2	Rep1	Efficacy	5.84
HEK-293T	Sub	EMX1	PE5	C	E10a	Exp2	Rep1	Efficacy	7.65
HEK-293T	Sub	HEK4	PE2	N	E10a	Exp2	Rep1	Efficacy	24.6
HEK-293T	Sub	HEK4	PE2	C	E10a	Exp2	Rep1	Efficacy	22.01
HEK-293T	Sub	HEK4	PE3	N	E10a	Exp2	Rep1	Efficacy	9.55
HEK-293T	Sub	HEK4	PE3	C	E10a	Exp2	Rep1	Efficacy	15.7
HEK-293T	Sub	HEK4	Exo-PE	N	E10a	Exp2	Rep1	Efficacy	18.44
HEK-293T	Sub	HEK4	Exo-PE	C	E10a	Exp2	Rep1	Efficacy	16.74
HEK-293T	Sub	HEK4	PE4	N	E10a	Exp2	Rep1	Efficacy	20.42
HEK-293T	Sub	HEK4	PE4	C	E10a	Exp2	Rep1	Efficacy	29.5
HEK-293T	Sub	HEK4	PE5	N	E10a	Exp2	Rep1	Efficacy	9.67
HEK-293T	Sub	HEK4	PE5	C	E10a	Exp2	Rep1	Efficacy	13.94
HEK-293T	Sub	HBB	PE2	N	E10a	Exp2	Rep1	Efficacy	11.79
HEK-293T	Sub	HBB	PE2	C	E10a	Exp2	Rep1	Efficacy	14.11
HEK-293T	Sub	HBB	PE3	N	E10a	Exp2	Rep1	Efficacy	25.78
HEK-293T	Sub	HBB	PE3	C	E10a	Exp2	Rep1	Efficacy	16.54
HEK-293T	Sub	HBB	Exo-PE	N	E10a	Exp2	Rep1	Efficacy	9.39
HEK-293T	Sub	HBB	Exo-PE	C	E10a	Exp2	Rep1	Efficacy	11.11
HEK-293T	Sub	HBB	PE4	N	E10a	Exp2	Rep1	Efficacy	27.2
HEK-293T	Sub	HBB	PE4	C	E10a	Exp2	Rep1	Efficacy	36.35
HEK-293T	Sub	HBB	PE5	N	E10a	Exp2	Rep1	Efficacy	39.6
HEK-293T	Sub	HBB	PE5	C	E10a	Exp2	Rep1	Efficacy	34.62
HEK-293T	Sub	EMX1	PE2	N	E10a	Exp2	Rep2	Efficacy	35.93
HEK-293T	Sub	EMX1	PE2	C	E10a	Exp2	Rep2	Efficacy	37.84
HEK-293T	Sub	EMX1	PE3	N	E10a	Exp2	Rep2	Efficacy	9.51
HEK-293T	Sub	EMX1	PE3	C	E10a	Exp2	Rep2	Efficacy	8.54
HEK-293T	Sub	EMX1	Exo-PE	N	E10a	Exp2	Rep2	Efficacy	22.4
HEK-293T	Sub	EMX1	Exo-PE	C	E10a	Exp2	Rep2	Efficacy	22.45
HEK-293T	Sub	EMX1	PE4	N	E10a	Exp2	Rep2	Efficacy	46.24
HEK-293T	Sub	EMX1	PE4	C	E10a	Exp2	Rep2	Efficacy	52.58
HEK-293T	Sub	EMX1	PE5	N	E10a	Exp2	Rep2	Efficacy	8.05
HEK-293T	Sub	EMX1	PE5	C	E10a	Exp2	Rep2	Efficacy	7.95
HEK-293T	Sub	HEK4	PE2	N	E10a	Exp2	Rep2	Efficacy	20.93
HEK-293T	Sub	HEK4	PE2	C	E10a	Exp2	Rep2	Efficacy	21.13
HEK-293T	Sub	HEK4	PE3	N	E10a	Exp2	Rep2	Efficacy	13.44
HEK-293T	Sub	HEK4	PE3	C	E10a	Exp2	Rep2	Efficacy	18.45
HEK-293T	Sub	HEK4	Exo-PE	N	E10a	Exp2	Rep2	Efficacy	14.86
HEK-293T	Sub	HEK4	Exo-PE	C	E10a	Exp2	Rep2	Efficacy	22.18
HEK-293T	Sub	HEK4	PE4	N	E10a	Exp2	Rep2	Efficacy	23.05
HEK-293T	Sub	HEK4	PE4	C	E10a	Exp2	Rep2	Efficacy	25.17
HEK-293T	Sub	HEK4	PE5	N	E10a	Exp2	Rep2	Efficacy	12.13
HEK-293T	Sub	HEK4	PE5	C	E10a	Exp2	Rep2	Efficacy	15.16
HEK-293T	Sub	HBB	PE2	N	E10a	Exp2	Rep2	Efficacy	13.22
HEK-293T	Sub	HBB	PE2	C	E10a	Exp2	Rep2	Efficacy	16.06
HEK-293T	Sub	HBB	PE3	N	E10a	Exp2	Rep2	Efficacy	31.54
HEK-293T	Sub	HBB	PE3	C	E10a	Exp2	Rep2	Efficacy	29
HEK-293T	Sub	HBB	Exo-PE	N	E10a	Exp2	Rep2	Efficacy	9.39
HEK-293T	Sub	HBB	Exo-PE	C	E10a	Exp2	Rep2	Efficacy	11.16
HEK-293T	Sub	HBB	PE4	N	E10a	Exp2	Rep2	Efficacy	30.06
HEK-293T	Sub	HBB	PE4	C	E10a	Exp2	Rep2	Efficacy	28.1
HEK-293T	Sub	HBB	PE5	N	E10a	Exp2	Rep2	Efficacy	36.14
HEK-293T	Sub	HBB	PE5	C	E10a	Exp2	Rep2	Efficacy	28.06
HEK-293T	Sub	EMX1	PE2	N	E10a	Exp2	Rep3	Efficacy	36.63
HEK-293T	Sub	EMX1	PE2	C	E10a	Exp2	Rep3	Efficacy	44.42
HEK-293T	Sub	EMX1	PE3	N	E10a	Exp2	Rep3	Efficacy	NA
HEK-293T	Sub	EMX1	PE3	C	E10a	Exp2	Rep3	Efficacy	5.71
HEK-293T	Sub	EMX1	Exo-PE	N	E10a	Exp2	Rep3	Efficacy	23.19
HEK-293T	Sub	EMX1	Exo-PE	C	E10a	Exp2	Rep3	Efficacy	17.31
HEK-293T	Sub	EMX1	PE4	N	E10a	Exp2	Rep3	Efficacy	43.43
HEK-293T	Sub	EMX1	PE4	C	E10a	Exp2	Rep3	Efficacy	54.66
HEK-293T	Sub	EMX1	PE5	N	E10a	Exp2	Rep3	Efficacy	NA
HEK-293T	Sub	EMX1	PE5	C	E10a	Exp2	Rep3	Efficacy	NA
HEK-293T	Sub	HEK4	PE2	N	E10a	Exp2	Rep3	Efficacy	21.91
HEK-293T	Sub	HEK4	PE2	C	E10a	Exp2	Rep3	Efficacy	23.28
HEK-293T	Sub	HEK4	PE3	N	E10a	Exp2	Rep3	Efficacy	12.26
HEK-293T	Sub	HEK4	PE3	C	E10a	Exp2	Rep3	Efficacy	18.05
HEK-293T	Sub	HEK4	Exo-PE	N	E10a	Exp2	Rep3	Efficacy	23.55
HEK-293T	Sub	HEK4	Exo-PE	C	E10a	Exp2	Rep3	Efficacy	17.23
HEK-293T	Sub	HEK4	PE4	N	E10a	Exp2	Rep3	Efficacy	21.63
HEK-293T	Sub	HEK4	PE4	C	E10a	Exp2	Rep3	Efficacy	29.43
HEK-293T	Sub	HEK4	PE5	N	E10a	Exp2	Rep3	Efficacy	10.76
HEK-293T	Sub	HEK4	PE5	C	E10a	Exp2	Rep3	Efficacy	14.43
HEK-293T	Sub	HBB	PE2	N	E10a	Exp2	Rep3	Efficacy	13.52
HEK-293T	Sub	HBB	PE2	C	E10a	Exp2	Rep3	Efficacy	16.33
HEK-293T	Sub	HBB	PE3	N	E10a	Exp2	Rep3	Efficacy	23.16
HEK-293T	Sub	HBB	PE3	C	E10a	Exp2	Rep3	Efficacy	33.4
HEK-293T	Sub	HBB	Exo-PE	N	E10a	Exp2	Rep3	Efficacy	9.24
HEK-293T	Sub	HBB	Exo-PE	C	E10a	Exp2	Rep3	Efficacy	8.56
HEK-293T	Sub	HBB	PE4	N	E10a	Exp2	Rep3	Efficacy	32.93
HEK-293T	Sub	HBB	PE4	C	E10a	Exp2	Rep3	Efficacy	29.58
HEK-293T	Sub	HBB	PE5	N	E10a	Exp2	Rep3	Efficacy	42.45
HEK-293T	Sub	HBB	PE5	C	E10a	Exp2	Rep3	Efficacy	35.25
HEK-293T	Sub	EMX1	PE2	N	E10a	Exp2	Rep1	Precision	85.93
HEK-293T	Sub	EMX1	PE2	C	E10a	Exp2	Rep1	Precision	82.7
HEK-293T	Sub	EMX1	PE3	N	E10a	Exp2	Rep1	Precision	22.99
HEK-293T	Sub	EMX1	PE3	C	E10a	Exp2	Rep1	Precision	13.07
HEK-293T	Sub	EMX1	Exo-PE	N	E10a	Exp2	Rep1	Precision	35.29
HEK-293T	Sub	EMX1	Exo-PE	C	E10a	Exp2	Rep1	Precision	25.86
HEK-293T	Sub	EMX1	PE4	N	E10a	Exp2	Rep1	Precision	88.93
HEK-293T	Sub	EMX1	PE4	C	E10a	Exp2	Rep1	Precision	86.86
HEK-293T	Sub	EMX1	PE5	N	E10a	Exp2	Rep1	Precision	10.77
HEK-293T	Sub	EMX1	PE5	C	E10a	Exp2	Rep1	Precision	12.69
HEK-293T	Sub	HEK4	PE2	N	E10a	Exp2	Rep1	Precision	63.4
HEK-293T	Sub	HEK4	PE2	C	E10a	Exp2	Rep1	Precision	86.42
HEK-293T	Sub	HEK4	PE3	N	E10a	Exp2	Rep1	Precision	39.12
HEK-293T	Sub	HEK4	PE3	C	E10a	Exp2	Rep1	Precision	35.89
HEK-293T	Sub	HEK4	Exo-PE	N	E10a	Exp2	Rep1	Precision	92.34
HEK-293T	Sub	HEK4	Exo-PE	C	E10a	Exp2	Rep1	Precision	90.49
HEK-293T	Sub	HEK4	PE4	N	E10a	Exp2	Rep1	Precision	87.64
HEK-293T	Sub	HEK4	PE4	C	E10a	Exp2	Rep1	Precision	91.47
HEK-293T	Sub	HEK4	PE5	N	E10a	Exp2	Rep1	Precision	35.72
HEK-293T	Sub	HEK4	PE5	C	E10a	Exp2	Rep1	Precision	19.61
HEK-293T	Sub	HBB	PE2	N	E10a	Exp2	Rep1	Precision	87.46
HEK-293T	Sub	HBB	PE2	C	E10a	Exp2	Rep1	Precision	81.61
HEK-293T	Sub	HBB	PE3	N	E10a	Exp2	Rep1	Precision	62.39
HEK-293T	Sub	HBB	PE3	C	E10a	Exp2	Rep1	Precision	54.84
HEK-293T	Sub	HBB	Exo-PE	N	E10a	Exp2	Rep1	Precision	84.67
HEK-293T	Sub	HBB	Exo-PE	C	E10a	Exp2	Rep1	Precision	83.79
HEK-293T	Sub	HBB	PE4	N	E10a	Exp2	Rep1	Precision	90.97
HEK-293T	Sub	HBB	PE4	C	E10a	Exp2	Rep1	Precision	96.14
HEK-293T	Sub	HBB	PE5	N	E10a	Exp2	Rep1	Precision	85.36
HEK-293T	Sub	HBB	PE5	C	E10a	Exp2	Rep1	Precision	91.08
HEK-293T	Sub	EMX1	PE2	N	E10a	Exp2	Rep2	Precision	80.42
HEK-293T	Sub	EMX1	PE2	C	E10a	Exp2	Rep2	Precision	78.73
HEK-293T	Sub	EMX1	PE3	N	E10a	Exp2	Rep2	Precision	20.6
HEK-293T	Sub	EMX1	PE3	C	E10a	Exp2	Rep2	Precision	16.8
HEK-293T	Sub	EMX1	Exo-PE	N	E10a	Exp2	Rep2	Precision	35.81
HEK-293T	Sub	EMX1	Exo-PE	C	E10a	Exp2	Rep2	Precision	33.14
HEK-293T	Sub	EMX1	PE4	N	E10a	Exp2	Rep2	Precision	90.74
HEK-293T	Sub	EMX1	PE4	C	E10a	Exp2	Rep2	Precision	90.17
HEK-293T	Sub	EMX1	PE5	N	E10a	Exp2	Rep2	Precision	16.59
HEK-293T	Sub	EMX1	PE5	C	E10a	Exp2	Rep2	Precision	13.25
HEK-293T	Sub	HEK4	PE2	N	E10a	Exp2	Rep2	Precision	79.79
HEK-293T	Sub	HEK4	PE2	C	E10a	Exp2	Rep2	Precision	81.96
HEK-293T	Sub	HEK4	PE3	N	E10a	Exp2	Rep2	Precision	44.11
HEK-293T	Sub	HEK4	PE3	C	E10a	Exp2	Rep2	Precision	47.1
HEK-293T	Sub	HEK4	Exo-PE	N	E10a	Exp2	Rep2	Precision	89.41
HEK-293T	Sub	HEK4	Exo-PE	C	E10a	Exp2	Rep2	Precision	87.43
HEK-293T	Sub	HEK4	PE4	N	E10a	Exp2	Rep2	Precision	90.22
HEK-293T	Sub	HEK4	PE4	C	E10a	Exp2	Rep2	Precision	88.01
HEK-293T	Sub	HEK4	PE5	N	E10a	Exp2	Rep2	Precision	40.54
HEK-293T	Sub	HEK4	PE5	C	E10a	Exp2	Rep2	Precision	44.31
HEK-293T	Sub	HBB	PE2	N	E10a	Exp2	Rep2	Precision	83.04
HEK-293T	Sub	HBB	PE2	C	E10a	Exp2	Rep2	Precision	87.24
HEK-293T	Sub	HBB	PE3	N	E10a	Exp2	Rep2	Precision	60.34
HEK-293T	Sub	HBB	PE3	C	E10a	Exp2	Rep2	Precision	62.37
HEK-293T	Sub	HBB	Exo-PE	N	E10a	Exp2	Rep2	Precision	87.92
HEK-293T	Sub	HBB	Exo-PE	C	E10a	Exp2	Rep2	Precision	82.85
HEK-293T	Sub	HBB	PE4	N	E10a	Exp2	Rep2	Precision	92.86
HEK-293T	Sub	HBB	PE4	C	E10a	Exp2	Rep2	Precision	95.38
HEK-293T	Sub	HBB	PE5	N	E10a	Exp2	Rep2	Precision	91.59
HEK-293T	Sub	HBB	PE5	C	E10a	Exp2	Rep2	Precision	81.69
HEK-293T	Sub	EMX1	PE2	N	E10a	Exp2	Rep3	Precision	77.99
HEK-293T	Sub	EMX1	PE2	C	E10a	Exp2	Rep3	Precision	82.35
HEK-293T	Sub	EMX1	PE3	N	E10a	Exp2	Rep3	Precision	NA
HEK-293T	Sub	EMX1	PE3	C	E10a	Exp2	Rep3	Precision	10.35
HEK-293T	Sub	EMX1	Exo-PE	N	E10a	Exp2	Rep3	Precision	39.49
HEK-293T	Sub	EMX1	Exo-PE	C	E10a	Exp2	Rep3	Precision	25.24
HEK-293T	Sub	EMX1	PE4	N	E10a	Exp2	Rep3	Precision	87.77
HEK-293T	Sub	EMX1	PE4	C	E10a	Exp2	Rep3	Precision	87.64
HEK-293T	Sub	EMX1	PE5	N	E10a	Exp2	Rep3	Precision	NA
HEK-293T	Sub	EMX1	PE5	C	E10a	Exp2	Rep3	Precision	NA
HEK-293T	Sub	HEK4	PE2	N	E10a	Exp2	Rep3	Precision	80.49
HEK-293T	Sub	HEK4	PE2	C	E10a	Exp2	Rep3	Precision	85.21
HEK-293T	Sub	HEK4	PE3	N	E10a	Exp2	Rep3	Precision	38.06
HEK-293T	Sub	HEK4	PE3	C	E10a	Exp2	Rep3	Precision	41.87
HEK-293T	Sub	HEK4	Exo-PE	N	E10a	Exp2	Rep3	Precision	87.64
HEK-293T	Sub	HEK4	Exo-PE	C	E10a	Exp2	Rep3	Precision	92.68
HEK-293T	Sub	HEK4	PE4	N	E10a	Exp2	Rep3	Precision	80.14
HEK-293T	Sub	HEK4	PE4	C	E10a	Exp2	Rep3	Precision	89.34
HEK-293T	Sub	HEK4	PE5	N	E10a	Exp2	Rep3	Precision	35.16
HEK-293T	Sub	HEK4	PE5	C	E10a	Exp2	Rep3	Precision	44.14
HEK-293T	Sub	HBB	PE2	N	E10a	Exp2	Rep3	Precision	85.14
HEK-293T	Sub	HBB	PE2	C	E10a	Exp2	Rep3	Precision	90.12
HEK-293T	Sub	HBB	PE3	N	E10a	Exp2	Rep3	Precision	54.62
HEK-293T	Sub	HBB	PE3	C	E10a	Exp2	Rep3	Precision	67.23
HEK-293T	Sub	HBB	Exo-PE	N	E10a	Exp2	Rep3	Precision	78.57
HEK-293T	Sub	HBB	Exo-PE	C	E10a	Exp2	Rep3	Precision	84.58
HEK-293T	Sub	HBB	PE4	N	E10a	Exp2	Rep3	Precision	96.43
HEK-293T	Sub	HBB	PE4	C	E10a	Exp2	Rep3	Precision	95.45
HEK-293T	Sub	HBB	PE5	N	E10a	Exp2	Rep3	Precision	89.48
HEK-293T	Sub	HBB	PE5	C	E10a	Exp2	Rep3	Precision	91.99
HEK-293T	Sub	RUNX1	PE2	N	E10a	Exp2	Rep1	Efficacy	59.45
HEK-293T	Sub	RUNX1	PE2	C	E10a	Exp2	Rep1	Efficacy	64.15
HEK-293T	Sub	RUNX1	PE3	N	E10a	Exp2	Rep1	Efficacy	54.52
HEK-293T	Sub	RUNX1	PE3	C	E10a	Exp2	Rep1	Efficacy	59.85
HEK-293T	Sub	RUNX1	Exo-PE	N	E10a	Exp2	Rep1	Efficacy	62.78
HEK-293T	Sub	RUNX1	Exo-PE	C	E10a	Exp2	Rep1	Efficacy	56.26
HEK-293T	Sub	RUNX1	PE4	N	E10a	Exp2	Rep1	Efficacy	68.45
HEK-293T	Sub	RUNX1	PE4	C	E10a	Exp2	Rep1	Efficacy	72.2
HEK-293T	Sub	RUNX1	PE5	N	E10a	Exp2	Rep1	Efficacy	61.34
HEK-293T	Sub	RUNX1	PE5	C	E10a	Exp2	Rep1	Efficacy	65.7
HEK-293T	Sub	RUNX1	PE2	N	E10a	Exp2	Rep2	Efficacy	62.18
HEK-293T	Sub	RUNX1	PE2	C	E10a	Exp2	Rep2	Efficacy	61.53
HEK-293T	Sub	RUNX1	PE3	N	E10a	Exp2	Rep2	Efficacy	53.96
HEK-293T	Sub	RUNX1	PE3	C	E10a	Exp2	Rep2	Efficacy	63.07
HEK-293T	Sub	RUNX1	Exo-PE	N	E10a	Exp2	Rep2	Efficacy	62.47
HEK-293T	Sub	RUNX1	Exo-PE	C	E10a	Exp2	Rep2	Efficacy	58.13
HEK-293T	Sub	RUNX1	PE4	N	E10a	Exp2	Rep2	Efficacy	64.45
HEK-293T	Sub	RUNX1	PE4	C	E10a	Exp2	Rep2	Efficacy	67.26
HEK-293T	Sub	RUNX1	PE5	N	E10a	Exp2	Rep2	Efficacy	59.89
HEK-293T	Sub	RUNX1	PE5	C	E10a	Exp2	Rep2	Efficacy	60.65
HEK-293T	Sub	RUNX1	PE2	N	E10a	Exp2	Rep3	Efficacy	64.18
HEK-293T	Sub	RUNX1	PE2	C	E10a	Exp2	Rep3	Efficacy	65.81
HEK-293T	Sub	RUNX1	PE3	N	E10a	Exp2	Rep3	Efficacy	50.83
HEK-293T	Sub	RUNX1	PE3	C	E10a	Exp2	Rep3	Efficacy	57.02
HEK-293T	Sub	RUNX1	Exo-PE	N	E10a	Exp2	Rep3	Efficacy	61.44
HEK-293T	Sub	RUNX1	Exo-PE	C	E10a	Exp2	Rep3	Efficacy	61.92
HEK-293T	Sub	RUNX1	PE4	N	E10a	Exp2	Rep3	Efficacy	64.29
HEK-293T	Sub	RUNX1	PE4	C	E10a	Exp2	Rep3	Efficacy	69.78
HEK-293T	Sub	RUNX1	PE5	N	E10a	Exp2	Rep3	Efficacy	51.08
HEK-293T	Sub	RUNX1	PE5	C	E10a	Exp2	Rep3	Efficacy	33.84
HEK-293T	Sub	RUNX1	PE2	N	E10a	Exp2	Rep1	Precision	89.51
HEK-293T	Sub	RUNX1	PE2	C	E10a	Exp2	Rep1	Precision	88.89
HEK-293T	Sub	RUNX1	PE3	N	E10a	Exp2	Rep1	Precision	89.13
HEK-293T	Sub	RUNX1	PE3	C	E10a	Exp2	Rep1	Precision	88.55
HEK-293T	Sub	RUNX1	Exo-PE	N	E10a	Exp2	Rep1	Precision	88.15
HEK-293T	Sub	RUNX1	Exo-PE	C	E10a	Exp2	Rep1	Precision	87.58
HEK-293T	Sub	RUNX1	PE4	N	E10a	Exp2	Rep1	Precision	89.24
HEK-293T	Sub	RUNX1	PE4	C	E10a	Exp2	Rep1	Precision	90.44
HEK-293T	Sub	RUNX1	PE5	N	E10a	Exp2	Rep1	Precision	88.06
HEK-293T	Sub	RUNX1	PE5	C	E10a	Exp2	Rep1	Precision	88.34
HEK-293T	Sub	RUNX1	PE2	N	E10a	Exp2	Rep2	Precision	90.76
HEK-293T	Sub	RUNX1	PE2	C	E10a	Exp2	Rep2	Precision	88.39
HEK-293T	Sub	RUNX1	PE3	N	E10a	Exp2	Rep2	Precision	89.89
HEK-293T	Sub	RUNX1	PE3	C	E10a	Exp2	Rep2	Precision	90.85
HEK-293T	Sub	RUNX1	Exo-PE	N	E10a	Exp2	Rep2	Precision	90.2
HEK-293T	Sub	RUNX1	Exo-PE	C	E10a	Exp2	Rep2	Precision	90.24
HEK-293T	Sub	RUNX1	PE4	N	E10a	Exp2	Rep2	Precision	89.11
HEK-293T	Sub	RUNX1	PE4	C	E10a	Exp2	Rep2	Precision	89.64
HEK-293T	Sub	RUNX1	PE5	N	E10a	Exp2	Rep2	Precision	88.63
HEK-293T	Sub	RUNX1	PE5	C	E10a	Exp2	Rep2	Precision	91.09
HEK-293T	Sub	RUNX1	PE2	N	E10a	Exp2	Rep3	Precision	91.67
HEK-293T	Sub	RUNX1	PE2	C	E10a	Exp2	Rep3	Precision	92.42
HEK-293T	Sub	RUNX1	PE3	N	E10a	Exp2	Rep3	Precision	88.14
HEK-293T	Sub	RUNX1	PE3	C	E10a	Exp2	Rep3	Precision	89.91
HEK-293T	Sub	RUNX1	Exo-PE	N	E10a	Exp2	Rep3	Precision	89.17
HEK-293T	Sub	RUNX1	Exo-PE	C	E10a	Exp2	Rep3	Precision	89.77
HEK-293T	Sub	RUNX1	PE4	N	E10a	Exp2	Rep3	Precision	90
HEK-293T	Sub	RUNX1	PE4	C	E10a	Exp2	Rep3	Precision	90.4
HEK-293T	Sub	RUNX1	PE5	N	E10a	Exp2	Rep3	Precision	86.69
HEK-293T	Sub	RUNX1	PE5	C	E10a	Exp2	Rep3	Precision	83.82
