# Supplementary material for: Exonuclease-enhanced prime editors
Source: Nat Methods. 2024 Feb 1;21(3):455–64. doi: 10.1038/s41592-023-02162-w (PMC10927552; doi:10.1038/s41592-023-02162-w)
Supplement: Supplementary file 24 — Statistical source data of Extended Data Fig. 10b. [file 41592_2023_2162_MOESM24_ESM.csv]

Cell Line	Insert	Locus	Strategy	RT_Fusion_Term	SourceFig	Experiment	Replicate	Metric	Value(%)
HEK-293T	Sub	FANCF	PE2	N	E10b	Exp2	Rep1	Efficacy	7.34
HEK-293T	Sub	FANCF	PE2	C	E10b	Exp2	Rep1	Efficacy	11.5
HEK-293T	Sub	FANCF	Exo-PE	N	E10b	Exp2	Rep1	Efficacy	12.79
HEK-293T	Sub	FANCF	Exo-PE	C	E10b	Exp2	Rep1	Efficacy	18.54
HEK-293T	Sub	FANCF	PE4	N	E10b	Exp2	Rep1	Efficacy	11.47
HEK-293T	Sub	FANCF	PE4	C	E10b	Exp2	Rep1	Efficacy	15.51
HEK-293T	Sub	FANCF	Exo-PE4	N	E10b	Exp2	Rep1	Efficacy	19.14
HEK-293T	Sub	FANCF	Exo-PE4	C	E10b	Exp2	Rep1	Efficacy	24.06
HEK-293T	Sub	FANCF	PE2	N	E10b	Exp2	Rep2	Efficacy	4.39
HEK-293T	Sub	FANCF	PE2	C	E10b	Exp2	Rep2	Efficacy	5.91
HEK-293T	Sub	FANCF	Exo-PE	N	E10b	Exp2	Rep2	Efficacy	8.07
HEK-293T	Sub	FANCF	Exo-PE	C	E10b	Exp2	Rep2	Efficacy	10.49
HEK-293T	Sub	FANCF	PE4	N	E10b	Exp2	Rep2	Efficacy	4.8
HEK-293T	Sub	FANCF	PE4	C	E10b	Exp2	Rep2	Efficacy	4.13
HEK-293T	Sub	FANCF	Exo-PE4	N	E10b	Exp2	Rep2	Efficacy	9.88
HEK-293T	Sub	FANCF	Exo-PE4	C	E10b	Exp2	Rep2	Efficacy	10.72
HEK-293T	Sub	FANCF	PE2	N	E10b	Exp2	Rep3	Efficacy	10.18
HEK-293T	Sub	FANCF	PE2	C	E10b	Exp2	Rep3	Efficacy	11.94
HEK-293T	Sub	FANCF	Exo-PE	N	E10b	Exp2	Rep3	Efficacy	15.78
HEK-293T	Sub	FANCF	Exo-PE	C	E10b	Exp2	Rep3	Efficacy	19.78
HEK-293T	Sub	FANCF	PE4	N	E10b	Exp2	Rep3	Efficacy	11.28
HEK-293T	Sub	FANCF	PE4	C	E10b	Exp2	Rep3	Efficacy	15.96
HEK-293T	Sub	FANCF	Exo-PE4	N	E10b	Exp2	Rep3	Efficacy	18.76
HEK-293T	Sub	FANCF	Exo-PE4	C	E10b	Exp2	Rep3	Efficacy	25.12
HEK-293T	Sub	DNMT1	PE2	N	E10b	Exp2	Rep1	Efficacy	4.42
HEK-293T	Sub	DNMT1	PE2	C	E10b	Exp2	Rep1	Efficacy	3.94
HEK-293T	Sub	DNMT1	Exo-PE	N	E10b	Exp2	Rep1	Efficacy	8.39
HEK-293T	Sub	DNMT1	Exo-PE	C	E10b	Exp2	Rep1	Efficacy	9.86
HEK-293T	Sub	DNMT1	PE4	N	E10b	Exp2	Rep1	Efficacy	4.31
HEK-293T	Sub	DNMT1	PE4	C	E10b	Exp2	Rep1	Efficacy	4.91
HEK-293T	Sub	DNMT1	Exo-PE4	N	E10b	Exp2	Rep1	Efficacy	11.03
HEK-293T	Sub	DNMT1	Exo-PE4	C	E10b	Exp2	Rep1	Efficacy	10.68
HEK-293T	Sub	DNMT1	PE2	N	E10b	Exp2	Rep2	Efficacy	11.92
HEK-293T	Sub	DNMT1	PE2	C	E10b	Exp2	Rep2	Efficacy	10.32
HEK-293T	Sub	DNMT1	Exo-PE	N	E10b	Exp2	Rep2	Efficacy	14.91
HEK-293T	Sub	DNMT1	Exo-PE	C	E10b	Exp2	Rep2	Efficacy	NA
HEK-293T	Sub	DNMT1	PE4	N	E10b	Exp2	Rep2	Efficacy	12.48
HEK-293T	Sub	DNMT1	PE4	C	E10b	Exp2	Rep2	Efficacy	14.86
HEK-293T	Sub	DNMT1	Exo-PE4	N	E10b	Exp2	Rep2	Efficacy	21.87
HEK-293T	Sub	DNMT1	Exo-PE4	C	E10b	Exp2	Rep2	Efficacy	23.13
HEK-293T	Sub	DNMT1	PE2	N	E10b	Exp2	Rep3	Efficacy	3.55
HEK-293T	Sub	DNMT1	PE2	C	E10b	Exp2	Rep3	Efficacy	4.73
HEK-293T	Sub	DNMT1	Exo-PE	N	E10b	Exp2	Rep3	Efficacy	8.98
HEK-293T	Sub	DNMT1	Exo-PE	C	E10b	Exp2	Rep3	Efficacy	10.8
HEK-293T	Sub	DNMT1	PE4	N	E10b	Exp2	Rep3	Efficacy	3.11
HEK-293T	Sub	DNMT1	PE4	C	E10b	Exp2	Rep3	Efficacy	5.07
HEK-293T	Sub	DNMT1	Exo-PE4	N	E10b	Exp2	Rep3	Efficacy	10.07
HEK-293T	Sub	DNMT1	Exo-PE4	C	E10b	Exp2	Rep3	Efficacy	10.93
HEK-293T	Sub	FANCF	PE2	N	E10b	Exp2	Rep1	Precision	85.95
HEK-293T	Sub	FANCF	PE2	C	E10b	Exp2	Rep1	Precision	91.78
HEK-293T	Sub	FANCF	Exo-PE	N	E10b	Exp2	Rep1	Precision	92.28
HEK-293T	Sub	FANCF	Exo-PE	C	E10b	Exp2	Rep1	Precision	90.48
HEK-293T	Sub	FANCF	PE4	N	E10b	Exp2	Rep1	Precision	92.35
HEK-293T	Sub	FANCF	PE4	C	E10b	Exp2	Rep1	Precision	88.73
HEK-293T	Sub	FANCF	Exo-PE4	N	E10b	Exp2	Rep1	Precision	91.06
HEK-293T	Sub	FANCF	Exo-PE4	C	E10b	Exp2	Rep1	Precision	88.95
HEK-293T	Sub	FANCF	PE2	N	E10b	Exp2	Rep2	Precision	55.92
HEK-293T	Sub	FANCF	PE2	C	E10b	Exp2	Rep2	Precision	65.3
HEK-293T	Sub	FANCF	Exo-PE	N	E10b	Exp2	Rep2	Precision	52.54
HEK-293T	Sub	FANCF	Exo-PE	C	E10b	Exp2	Rep2	Precision	52.45
HEK-293T	Sub	FANCF	PE4	N	E10b	Exp2	Rep2	Precision	55.94
HEK-293T	Sub	FANCF	PE4	C	E10b	Exp2	Rep2	Precision	49.46
HEK-293T	Sub	FANCF	Exo-PE4	N	E10b	Exp2	Rep2	Precision	62.06
HEK-293T	Sub	FANCF	Exo-PE4	C	E10b	Exp2	Rep2	Precision	67.38
HEK-293T	Sub	FANCF	PE2	N	E10b	Exp2	Rep3	Precision	90.25
HEK-293T	Sub	FANCF	PE2	C	E10b	Exp2	Rep3	Precision	85.41
HEK-293T	Sub	FANCF	Exo-PE	N	E10b	Exp2	Rep3	Precision	84.93
HEK-293T	Sub	FANCF	Exo-PE	C	E10b	Exp2	Rep3	Precision	83.88
HEK-293T	Sub	FANCF	PE4	N	E10b	Exp2	Rep3	Precision	89.81
HEK-293T	Sub	FANCF	PE4	C	E10b	Exp2	Rep3	Precision	89.31
HEK-293T	Sub	FANCF	Exo-PE4	N	E10b	Exp2	Rep3	Precision	93.57
HEK-293T	Sub	FANCF	Exo-PE4	C	E10b	Exp2	Rep3	Precision	94.58
HEK-293T	Sub	DNMT1	PE2	N	E10b	Exp2	Rep1	Precision	57.55
HEK-293T	Sub	DNMT1	PE2	C	E10b	Exp2	Rep1	Precision	50.64
HEK-293T	Sub	DNMT1	Exo-PE	N	E10b	Exp2	Rep1	Precision	42.68
HEK-293T	Sub	DNMT1	Exo-PE	C	E10b	Exp2	Rep1	Precision	55.77
HEK-293T	Sub	DNMT1	PE4	N	E10b	Exp2	Rep1	Precision	54.28
HEK-293T	Sub	DNMT1	PE4	C	E10b	Exp2	Rep1	Precision	57.76
HEK-293T	Sub	DNMT1	Exo-PE4	N	E10b	Exp2	Rep1	Precision	70.17
HEK-293T	Sub	DNMT1	Exo-PE4	C	E10b	Exp2	Rep1	Precision	69.67
HEK-293T	Sub	DNMT1	PE2	N	E10b	Exp2	Rep2	Precision	96.05
HEK-293T	Sub	DNMT1	PE2	C	E10b	Exp2	Rep2	Precision	89.12
HEK-293T	Sub	DNMT1	Exo-PE	N	E10b	Exp2	Rep2	Precision	94.67
HEK-293T	Sub	DNMT1	Exo-PE	C	E10b	Exp2	Rep2	Precision	NA
HEK-293T	Sub	DNMT1	PE4	N	E10b	Exp2	Rep2	Precision	92.72
HEK-293T	Sub	DNMT1	PE4	C	E10b	Exp2	Rep2	Precision	95.93
HEK-293T	Sub	DNMT1	Exo-PE4	N	E10b	Exp2	Rep2	Precision	96.64
HEK-293T	Sub	DNMT1	Exo-PE4	C	E10b	Exp2	Rep2	Precision	94.02
HEK-293T	Sub	DNMT1	PE2	N	E10b	Exp2	Rep3	Precision	52.44
HEK-293T	Sub	DNMT1	PE2	C	E10b	Exp2	Rep3	Precision	56.11
HEK-293T	Sub	DNMT1	Exo-PE	N	E10b	Exp2	Rep3	Precision	49.97
HEK-293T	Sub	DNMT1	Exo-PE	C	E10b	Exp2	Rep3	Precision	52.79
HEK-293T	Sub	DNMT1	PE4	N	E10b	Exp2	Rep3	Precision	46.56
HEK-293T	Sub	DNMT1	PE4	C	E10b	Exp2	Rep3	Precision	67.6
HEK-293T	Sub	DNMT1	Exo-PE4	N	E10b	Exp2	Rep3	Precision	62.24
HEK-293T	Sub	DNMT1	Exo-PE4	C	E10b	Exp2	Rep3	Precision	63.22
